# Supplementary material for: AGORA: Assembly Guided by Optical Restriction Alignment
Source: BMC Bioinformatics. 2012 Aug 2;13:189. doi: 10.1186/1471-2105-13-189 (PMC3431216; doi:10.1186/1471-2105-13-189)
Supplement: Additional file 1 — Per-genome results of assembling each genome. An excel spreadsheet detailing the results of assembling 369 bacterial genomes with AGORA, given optical maps simulated with three different error rates. [file 1471-2105-13-189-S1.xls]

## Sheet: Readme
Explanation of Column Names
Sequence Filename	Sequence Accession Filename
Restriction Sites	Number of Restriction Sites in the Genome
Sequence Length	Sequence Length of the Genome
Nodes	Nodes in the de Bruijn Graph
Edges	Edges in the de Bruijn Graph
Unique Edges	Unique Edges in the de Bruijn Graph
Edges with Sites	Edges with Restriction Sites in the de Bruijn Graph
Starting N50	Starting N50 Size of the de Bruijn Graph
Landmarks	Landmark Edges found in the de Bruijn Graph
Complexity	Finishing Complexity of the de Bruijn Graph
Iterations	Number of Exploration Steps in Depth First Search
Path Length	Number of Edges in Final Path Found
Nodes Correct	Nodes Correct in Final Path Found
Edges Correct	Edges Correct in Final Path Found
Small Fragment Length	Length of Small Fragments that May Be Lost
Start Found	Indicator If at Least One Landmark or Starting Landmark Pair is Found
Result File Name	Result File Name
Percent Correct	Sequence Correctness of the Final Path Found
Skipped Regions	Fraction of Skipped Regions between Landmark Edges
Final N50	Corrected N50 Size of Final Path/Sequence Found
Final Contigs	Number of Contigs Created by Breaking the Final Path at Error Locations

## Sheet: High Error Optical Maps
Sequence Filename	Restriction Sites	Sequence Length	Nodes	Edges	Unique Edges	Edges with Sites	Starting N50	Landmarks	Complexity	Iterations	Path Length	Nodes Correct	Edges Correct	Small Fragment Length	Start Found	Result File Name	Percent Correct	Skipped Regions	Final N50	Final Contigs
AC_000091.fna	494	4646332	64	214	128	57	122653	31	511	293	209	203	194	2000	1	AC_000091.100.2000.summary.GGATCC.N	0.997423	0	2702426	29
NC_000117.fna	283	1042519	3	7	5	3	693237	2	9	6	7	6	5	2000	1	NC_000117.100.2000.summary.GGATCC.N	0.999711	0	1042221	3
NC_000853.fna	577	1860725	18	37	29	17	216364	10	39	41	39	38	37	2000	1	NC_000853.100.2000.summary.GGATCC.N	1	0	1860886	1
NC_000868.fna	402	1765118	2	4	4	4	445953	4	4	6	6	5	4	2000	1	NC_000868.100.2000.summary.GGATCC.N	1	0	1765152	1
NC_000907.fna	96	1830138	23	54	38	12	396707	6	70	63	56	55	50	2000	1	NC_000907.100.2000.summary.GGATCC.N	0.994981	0	1304533	9
NC_000908.fna	29	580076	23	50	46	7	80850	4	58	421	49	32	18	2000	1	NC_000908.100.2000.summary.GGATCC.N	0.98288	0	119186	41
NC_000909.fna	13	1664970	20	44	40	9	114968	1	53	765	44	39	35	2000	1	NC_000909.100.2000.summary.GGATCC.N	0.867643	0	409315	13
NC_000911.fna	403	3573470	55	262	130	44	110657	24	957	785433	255	201	163	2000	1	NC_000911.100.2000.summary.GGATCC.N	0.994844	0	344467	133
NC_000912.fna	86	816394	87	199	170	22	66707	6	250	5760000	300	84	64	2000	1	NC_000912.100.2000.summary.GGATCC.N	0.847917	0.307692	187337	160
NC_000913.fna	494	4639675	82	261	147	52	155041	27	554	302	248	236	219	2000	1	NC_000913.100.2000.summary.GGATCC.N	0.99717	0	696937	57
NC_000915.fna	115	1667867	36	84	60	15	135321	10	109	86	78	75	65	2000	1	NC_000915.100.2000.summary.GGATCC.N	0.994758	0	476434	29
NC_000916.fna	732	1751377	19	41	30	16	527970	6	48	37	36	34	33	2000	1	NC_000916.100.2000.summary.GGATCC.N	0.996467	0	1736546	12
NC_000917.fna	79	2178400	23	49	38	26	135243	10	58	66	51	50	49	2000	1	NC_000917.100.2000.summary.GGATCC.N	1	0	2178484	1
NC_000918.fna	167	1551335	12	24	16	8	307689	7	24	27	26	25	24	2000	1	NC_000918.100.2000.summary.GGATCC.N	1	0	1551405	1
NC_000919.fna	223	1138011	12	33	20	6	599130	5	55	40	35	34	29	2000	1	NC_000919.100.2000.summary.GGATCC.N	0.991311	0	616601	9
NC_000921.fna	127	1643831	21	54	39	16	134057	9	108	46	42	41	36	2000	1	NC_000921.100.2000.summary.GGATCC.N	0.991816	0	367225	23
NC_000922.fna	288	1230230	10	20	13	4	1097898	2	20	14	15	14	13	2000	1	NC_000922.100.2000.summary.GGATCC.N	0.99839	0	1229522	8
NC_000961.fna	545	1738505	3	6	6	6	474803	5	6	8	8	7	6	2000	1	NC_000961.100.2000.summary.GGATCC.N	1	0	1738533	1
NC_000962.fna	1471	4411532	54	135	105	61	173565	24	224	309	123	120	114	2000	1	NC_000962.100.2000.summary.GGATCC.N	0.997129	0	987147	27
NC_000963.fna	24	1111523	3	6	5	1	1110375	1	6	3	5	5	3	2000	1	NC_000963.100.2000.summary.GGATCC.N	0.99929	0	1110771	4
NC_000964.fna	241	4214630	38	202	62	12	2229049	6	798	242	204	193	174	2000	1	NC_000964.100.2000.summary.GGATCC.N	0.998596	0	3276750	45
NC_001263.fna	37	2648638	22	51	39	14	176054	7	66	80	53	50	47	2000	1	NC_001263.100.2000.summary.GGATCC.N	0.99891	0	1642759	7
NC_002162.fna	21	751719	13	26	17	4	195605	2	26	20	21	20	19	2000	1	NC_002162.100.2000.summary.GGATCC.N	0.985415	0	742109	8
NC_002163.fna	49	1641481	22	49	37	10	197645	7	59	38	38	37	35	2000	1	NC_002163.100.2000.summary.GGATCC.N	0.99513	0	1207406	17
NC_002179.fna	286	1229853	7	14	11	4	1096810	2	14	10	11	10	9	2000	1	NC_002179.100.2000.summary.GGATCC.N	0.998391	0	1229521	6
NC_002488.fna	432	2679306	65	153	108	30	192229	15	218	114	107	102	93	2000	1	NC_002488.100.2000.summary.GGATCC.N	0.991661	0	510110	69
NC_002491.fna	288	1226565	4	8	5	2	1188229	1	8	9	10	9	8	2000	1	NC_002491.100.2000.summary.GGATCC.N	1	0	1226651	1
NC_002516.fna	837	6264404	66	145	93	32	432373	22	173	139	129	128	127	2000	1	NC_002516.100.2000.summary.GGATCC.N	0.998574	0	6255530	19
NC_002570.fna	379	4202352	91	458	218	93	72450	24	1770	19	5	5	3	2000	1	NC_002570.100.2000.summary.GGATCC.N	0.015997	0	72450	455
NC_002578.fna	680	1564906	2	4	3	2	1552848	1	4	5	6	5	4	2000	1	NC_002578.100.2000.summary.GGATCC.N	1	0	1564993	1
NC_002607.fna	342	2014239	7	19	17	12	365478	7	30	27	21	19	16	2000	1	NC_002607.100.2000.summary.GGATCC.N	0.999424	0	1090523	6
NC_002620.fna	273	1072950	2	4	3	2	1051021	1	4	5	6	5	4	2000	1	NC_002620.100.2000.summary.GGATCC.N	1	0	1076216	1
NC_002655.fna	645	5528445	346	953	536	105	148500	25	1729	6050210	982	680	590	2000	1	NC_002655.100.2000.summary.GGATCC.N	0.933803	0.156863	318276	436
NC_002662.fna	42	2365589	45	214	92	19	96626	6	682	645019	249	154	131	2000	1	NC_002662.100.2000.summary.GGATCC.N	0.710781	0.153846	166651	108
NC_002663.fna	163	2257487	23	70	31	9	355071	9	130	78	72	71	68	2000	1	NC_002663.100.2000.summary.GGATCC.N	0.999659	0	1796072	5
NC_002677.fna	863	3268203	33	194	103	71	88340	21	1132	2632	194	185	168	2000	1	NC_002677.100.2000.summary.GGATCC.N	0.998	0	310387	42
NC_002678.fna	1420	7036071	35	79	63	34	523929	18	97	83	69	68	64	2000	1	NC_002678.100.2000.summary.GGATCC.N	0.998611	0	4721275	18
NC_002689.fna	315	1584804	29	59	46	31	82107	14	61	66	61	59	52	2000	1	NC_002689.100.2000.summary.GGATCC.N	0.998205	0	267903	14
NC_002695.fna	639	5498450	269	730	449	89	158239	25	1271	6770985	865	460	392	2000	1	NC_002695.100.2000.summary.GGATCC.N	0.9407	0.235294	420695	400
NC_002696.fna	1058	4016947	27	62	54	46	168191	23	80	78	60	59	58	2000	1	NC_002696.100.2000.summary.GGATCC.N	0.998941	0	4012704	5
NC_002737.fna	100	1852441	28	85	41	10	987471	6	153	173	85	83	74	2000	1	NC_002737.100.2000.summary.GGATCC.N	0.998013	0	987937	18
NC_002745.fna	114	2814816	30	76	61	24	160185	15	113	87	70	69	68	2000	1	NC_002745.100.2000.summary.GGATCC.N	0.997792	0	2815208	9
NC_002754.fna	319	2992245	369	1251	817	95	32342	14	3145	15380031	1424	327	213	2000	1	NC_002754.100.2000.summary.GGATCC.N	0.49781	0.482759	32342	1136
NC_002755.fna	1456	4403837	52	117	92	52	185056	24	144	138	106	101	92	2000	1	NC_002755.100.2000.summary.GGATCC.N	0.997536	0	1457084	32
NC_002758.fna	115	2878529	37	92	70	26	124248	17	135	125	85	83	79	2000	1	NC_002758.100.2000.summary.GGATCC.N	0.994744	0	1716861	17
NC_002771.fna	19	963879	36	126	68	4	154870	2	593	68	52	50	45	2000	1	NC_002771.100.2000.summary.GGATCC.N	0.982945	0	654757	87
NC_002927.fna	1024	5339179	35	92	61	24	801766	13	148	50	47	43	43	2000	1	NC_002927.100.2000.summary.GGATCC.N	0.998036	0	4350249	50
NC_002928.fna	897	4773551	24	131	60	42	201875	28	613	207	131	127	124	2000	1	NC_002928.100.2000.summary.GGATCC.N	0.999352	0	2909158	10
NC_002929.fna	697	4086189	52	2714	333	197	22717	6	138224	1249614	3516	2125	1834	2000	1	NC_002929.100.2000.summary.GGATCC.N	0.221082	0.307692	22717	1612
NC_002932.fna	178	2154946	27	64	46	17	190930	12	86	68	59	58	54	2000	1	NC_002932.100.2000.summary.GGATCC.N	0.998852	0	1199572	14
NC_002935.fna	664	2488635	28	71	45	20	165169	14	105	93	73	70	66	2000	1	NC_002935.100.2000.summary.GGATCC.N	0.999322	0	635023	9
NC_002936.fna	42	1469720	5	12	8	3	899949	4	16	440	16	13	12	2000	1	NC_002936.100.2000.summary.GGATCC.N	0.999999	0	1485268	1
NC_002937.fna	62	3570858	19	45	31	14	285086	11	60	47	44	43	42	2000	1	NC_002937.100.2000.summary.GGATCC.N	0.999856	0	3570715	4
NC_002939.fna	612	3814139	26	62	54	24	227884	19	94	199	51	49	46	2000	1	NC_002939.100.2000.summary.GGATCC.N	0.996784	0	2022263	19
NC_002942.fna	360	3397754	25	67	39	15	812057	10	115	52	48	47	46	2000	1	NC_002942.100.2000.summary.GGATCC.N	0.997231	0	3388360	22
NC_002944.fna	1594	4829781	34	92	73	46	205181	25	186	147	94	92	88	2000	1	NC_002944.100.2000.summary.GGATCC.N	0.999822	0	1237753	8
NC_002945.fna	1443	4345492	55	121	97	44	186197	22	145	131	105	104	103	2000	1	NC_002945.100.2000.summary.GGATCC.N	0.998167	0	4338329	19
NC_002946.fna	57	2153922	135	403	256	34	36544	3	816	1420000	243	133	114	2000	1	NC_002946.100.2000.summary.GGATCC.N	0.314843	0.571429	36544	318
NC_002947.fna	530	6181863	116	357	217	55	171196	32	722	2860955	356	235	227	2000	1	NC_002947.100.2000.summary.GGATCC.N	0.992766	0.0307692	1081125	109
NC_002950.fna	507	2343476	128	581	269	82	41871	10	2244	5450000	841	312	241	2000	1	NC_002950.100.2000.summary.GGATCC.N	0.635337	0.571429	77323	415
NC_002951.fna	120	2809422	43	112	79	24	208548	11	166	115	101	98	90	2000	1	NC_002951.100.2000.summary.GGATCC.N	0.996584	0	883620	32
NC_002952.fna	109	2902619	56	184	112	34	104944	17	386	707	170	158	139	2000	1	NC_002952.100.2000.summary.GGATCC.N	0.992606	0	424260	63
NC_002953.fna	112	2799802	40	108	73	28	165531	11	171	107	90	89	83	2000	1	NC_002953.100.2000.summary.GGATCC.N	0.99523	0	2417116	31
NC_002967.fna	219	2843201	60	121	99	34	124090	16	123	134	116	109	101	2000	1	NC_002967.100.2000.summary.GGATCC.N	0.99366	0	423419	29
NC_002971.fna	93	1995281	10	77	36	25	102620	9	432	501	79	78	75	2000	1	NC_002971.100.2000.summary.GGATCC.N	0.999754	0	1126600	4
NC_002973.fna	217	2905187	7	22	13	5	1639893	4	42	24	22	21	16	2000	1	NC_002973.100.2000.summary.GGATCC.N	0.996484	0	1644285	11
NC_002976.fna	101	2616530	76	253	138	31	90514	10	565	9496	29	20	17	2000	1	NC_002976.100.2000.summary.GGATCC.N	0.138143	0	90514	237
NC_002977.fna	692	3304561	25	69	56	36	124746	23	164	120	69	68	67	2000	1	NC_002977.100.2000.summary.GGATCC.N	0.999946	0	3305620	3
NC_002978.fna	195	1267782	102	337	233	72	17048	3	819	780000	278	93	101	2000	1	NC_002978.100.2000.summary.GGATCC.N	0.378425	0.285714	17048	267
NC_003030.fna	152	3940880	39	217	66	12	549627	9	946	259	186	139	149	2000	1	NC_003030.100.2000.summary.GGATCC.N	0.992638	0	2840514	96
NC_003047.fna	811	3654135	51	139	109	63	97831	26	235	242	136	133	127	2000	1	NC_003047.100.2000.summary.GGATCC.N	0.997869	0	1094888	19
NC_003098.fna	179	2038615	69	159	132	39	68858	18	206	333	150	135	123	2000	1	NC_003098.100.2000.summary.GGATCC.N	0.996091	0	234201	47
NC_003103.fna	81	1268755	2	11	6	1	1267103	1	36	2	4	4	1	2000	1	NC_003103.100.2000.summary.GGATCC.N	0.998801	0	1267235	10
NC_003106.fna	234	2694756	92	228	172	57	84983	13	338	410765	211	185	165	2000	1	NC_003106.100.2000.summary.GGATCC.N	0.965648	0	358820	85
NC_003112.fna	66	2272360	210	719	520	46	15623	1	2557	660000	67	44	39	2000	1	NC_003112.100.2000.summary.GGATCC.N	0.0476989	0.666667	15623	704
NC_003116.fna	65	2184406	197	839	533	46	15463	4	4450	2800000	463	177	116	2000	1	NC_003116.100.2000.summary.GGATCC.N	0.178853	0.666667	15463	796
NC_003143.fna	697	4653728	94	583	305	158	35886	18	5354	2643375	807	340	245	2000	1	NC_003143.100.2000.summary.GGATCC.N	0.460344	0.216216	35886	442
NC_003197.fna	295	4857432	53	143	89	35	239131	20	247	162	141	137	127	2000	1	NC_003197.100.2000.summary.GGATCC.N	0.998269	0	2505782	26
NC_003198.fna	264	4809037	26	178	70	39	159080	20	941	259	174	165	156	2000	1	NC_003198.100.2000.summary.GGATCC.N	0.998281	0	2910034	32
NC_003210.fna	203	2944528	10	33	17	10	1496263	4	67	33	31	30	25	2000	1	NC_003210.100.2000.summary.GGATCC.N	0.99762	0	1500709	13
NC_003212.fna	202	3011208	19	50	27	7	1520947	6	80	66	52	51	46	2000	1	NC_003212.100.2000.summary.GGATCC.N	0.997481	0	1525403	9
NC_003228.fna	376	5205140	28	106	45	23	553383	13	275	116	106	105	100	2000	1	NC_003228.100.2000.summary.GGATCC.N	0.998291	0	3114707	11
NC_003272.fna	11	6413771	61	175	133	9	128187	2	326	101730	178	62	49	2000	1	NC_003272.100.2000.summary.GGATCC.N	0.405826	0.4	148169	134
NC_003295.fna	512	3716413	37	88	71	33	187634	21	121	107	84	80	74	2000	1	NC_003295.100.2000.summary.GGATCC.N	0.998659	0	949727	20
NC_003317.fna	148	2117144	15	33	25	15	269685	10	42	42	35	33	31	2000	1	NC_003317.100.2000.summary.GGATCC.N	0.999451	0	1228402	6
NC_003364.fna	327	2222430	37	79	63	24	125308	13	89	170	81	77	70	2000	1	NC_003364.100.2000.summary.GGATCC.N	0.999022	0	615262	15
NC_003366.fna	110	3031430	42	181	67	18	230259	11	532	182	159	153	138	2000	1	NC_003366.100.2000.summary.GGATCC.N	0.993942	0	1827105	58
NC_003413.fna	273	1908256	25	76	49	31	90389	13	165	104	78	77	76	2000	1	NC_003413.100.2000.summary.GGATCC.N	1.00001	0	1908949	1
NC_003450.fna	1155	3309401	50	125	68	22	230484	16	175	134	127	122	113	2000	1	NC_003450.100.2000.summary.GGATCC.N	0.999048	0	774021	21
NC_003454.fna	38	2174500	42	105	64	14	196237	5	151	174	107	101	95	2000	1	NC_003454.100.2000.summary.GGATCC.N	0.998109	0	730875	16
NC_003485.fna	99	1895017	23	89	55	26	86491	10	266	261	90	88	77	2000	1	NC_003485.100.2000.summary.GGATCC.N	0.988606	0	371804	21
NC_003551.fna	1137	1694969	2	4	4	4	412660	4	4	5	6	5	4	2000	1	NC_003551.100.2000.summary.GGATCC.N	1	0	1694975	1
NC_003552.fna	869	5751492	334	1244	671	209	35635	23	4078	12400000	2582	615	516	2000	1	NC_003552.100.2000.summary.GGATCC.N	0.61651	0.595745	69408	839
NC_003869.fna	106	2689445	148	480	273	51	45152	8	1185	1708994	628	264	233	2000	1	NC_003869.100.2000.summary.GGATCC.N	0.536711	0.352941	56546	319
NC_003901.fna	516	4096345	108	290	189	91	61819	27	494	347	287	282	267	2000	1	NC_003901.100.2000.summary.GGATCC.N	0.997127	0	746393	38
NC_003902.fna	876	5076188	82	261	162	65	172594	29	545	43085	265	219	203	2000	1	NC_003902.100.2000.summary.GGATCC.N	0.987734	0	1047715	72
NC_003909.fna	364	5224283	44	223	78	18	955412	13	963	5518	294	181	130	2000	1	NC_003909.100.2000.summary.GGATCC.N	0.998163	0	3948667	69
NC_003910.fna	210	5373180	74	225	117	34	200299	20	540	25784	234	203	157	2000	1	NC_003910.100.2000.summary.GGATCC.N	0.998544	0	3746577	53
NC_003912.fna	49	1777831	17	35	30	9	263639	7	37	30	29	28	25	2000	1	NC_003912.100.2000.summary.GGATCC.N	0.996547	0	1265882	13
NC_003919.fna	879	5175554	36	123	77	42	224973	26	366	170	121	120	103	2000	1	NC_003919.100.2000.summary.GGATCC.N	0.997796	0	684551	38
NC_003923.fna	116	2820462	44	113	81	28	116516	11	170	111	95	92	85	2000	1	NC_003923.100.2000.summary.GGATCC.N	0.995869	0	2433752	35
NC_003997.fna	358	5227293	25	180	45	12	1662202	7	876	581	180	162	142	2000	1	NC_003997.100.2000.summary.GGATCC.N	0.99917	0	4700214	35
NC_004070.fna	97	1900521	47	114	77	18	173601	9	166	143	106	103	96	2000	1	NC_004070.100.2000.summary.GGATCC.N	0.994722	0	639380	24
NC_004088.fna	695	4600755	107	648	302	146	38786	23	5223	4180705	1074	399	323	2000	1	NC_004088.100.2000.summary.GGATCC.N	0.558449	0.255319	68774	394
NC_004113.fna	588	2593857	124	476	284	76	55110	14	1298	11166847	474	227	161	2000	1	NC_004113.100.2000.summary.GGATCC.N	0.757299	0.344828	85367	368
NC_004116.fna	106	2160267	26	68	48	25	124727	11	114	87	70	68	63	2000	1	NC_004116.100.2000.summary.GGATCC.N	0.998724	0	1764498	10
NC_004129.fna	938	7074893	32	72	51	13	1196766	8	88	74	58	57	53	2000	1	NC_004129.100.2000.summary.GGATCC.N	0.998296	0	4521763	23
NC_004193.fna	383	3630528	51	184	100	35	176455	18	424	524	178	168	151	2000	1	NC_004193.100.2000.summary.GGATCC.N	0.996596	0	2018690	51
NC_004307.fna	334	2256640	19	47	29	17	263455	10	69	56	49	48	47	2000	1	NC_004307.100.2000.summary.GGATCC.N	1	0	2257940	1
NC_004310.fna	153	2107794	11	33	21	14	282865	11	64	46	35	34	33	2000	1	NC_004310.100.2000.summary.GGATCC.N	1	0	2107803	1
NC_004337.fna	475	4607203	249	3092	677	168	28717	16	46274	13052302	3814	1492	1164	2000	1	NC_004337.100.2000.summary.GGATCC.N	0.40996	0.606061	28717	2406
NC_004342.fna	611	4332241	140	720	326	125	49879	22	4227	15000000	597	376	294	2000	1	NC_004342.100.2000.summary.GGATCC.N	0.707623	0.311111	97799	495
NC_004343.fna	40	358943	7	18	13	4	181937	3	26	17	17	16	15	2000	1	NC_004343.100.2000.summary.GGATCC.N	0.998529	0	358435	4
NC_004347.fna	491	4969803	195	1208	490	133	36137	16	7030	13700000	1751	554	367	2000	1	NC_004347.100.2000.summary.GGATCC.N	0.398335	0.727273	36137	1026
NC_004350.fna	182	2030921	22	54	38	20	110951	15	77	58	52	51	48	2000	1	NC_004350.100.2000.summary.GGATCC.N	0.998973	0	1861423	8
NC_004368.fna	126	2211485	26	73	42	16	258984	9	148	96	71	69	66	2000	1	NC_004368.100.2000.summary.GGATCC.N	0.998691	0	1995436	10
NC_004369.fna	1809	3147090	62	180	118	61	110328	10	318	1910677	182	140	124	2000	1	NC_004369.100.2000.summary.GGATCC.N	0.907401	0.0952381	391188	71
NC_004431.fna	560	5231428	164	447	258	66	132833	26	869	695	437	416	382	2000	1	NC_004431.100.2000.summary.GGATCC.N	0.995283	0	479067	93
NC_004432.fna	17	1358633	77	207	155	12	130264	3	338	540031	111	77	62	2000	1	NC_004432.100.2000.summary.GGATCC.N	0.698862	0.285714	238318	165
NC_004460.fna	121	1844853	7	18	11	4	936684	3	26	17	17	16	15	2000	1	NC_004460.100.2000.summary.GGATCC.N	0.999428	0	1843940	4
NC_004461.fna	98	2499279	63	251	112	31	88930	10	712	31307	241	238	228	2000	1	NC_004461.100.2000.summary.GGATCC.N	0.993403	0	450622	33
NC_004463.fna	1836	9105828	109	383	211	86	250546	30	1035	12936	360	343	315	2000	1	NC_004463.100.2000.summary.GGATCC.N	0.997067	0	1502542	95
NC_004547.fna	524	5064019	41	102	69	30	264393	22	150	109	97	92	81	2000	1	NC_004547.100.2000.summary.GGATCC.N	0.994693	0	1664188	33
NC_004551.fna	139	925938	46	114	99	23	94132	6	175	379	97	70	63	2000	1	NC_004551.100.2000.summary.GGATCC.N	0.963188	0	249873	62
NC_004556.fna	423	2519802	147	376	236	35	103582	15	583	6629	295	282	247	2000	1	NC_004556.100.2000.summary.GGATCC.N	0.973043	0	386673	157
NC_004557.fna	150	2799251	29	77	51	23	243544	9	125	93	73	72	69	2000	1	NC_004557.100.2000.summary.GGATCC.N	0.998477	0	2594743	11
NC_004567.fna	254	3308274	43	118	71	25	180291	15	199	1290	127	119	114	2000	1	NC_004567.100.2000.summary.GGATCC.N	0.999352	0	605888	9
NC_004572.fna	139	927303	44	115	98	24	94628	6	196	1052	93	76	64	2000	1	NC_004572.100.2000.summary.GGATCC.N	0.967699	0	217063	65
NC_004578.fna	461	6397126	99	531	274	119	68692	34	3221	4550000	906	414	366	2000	1	NC_004578.100.2000.summary.GGATCC.N	0.851028	0.202899	278410	229
NC_004603.fna	188	3288558	65	203	116	19	490689	11	492	1172	161	144	131	2000	1	NC_004603.100.2000.summary.GGATCC.N	0.994564	0	833651	86
NC_004605.fna	101	1877212	20	74	39	9	1098806	3	233	39	37	35	31	2000	1	NC_004605.100.2000.summary.GGATCC.N	0.996372	0	1121326	47
NC_004606.fna	98	1894275	38	85	70	19	257176	5	107	109	83	72	54	2000	1	NC_004606.100.2000.summary.GGATCC.N	0.987408	0	973322	47
NC_004663.fna	238	6260361	59	153	100	44	198180	18	240	271	155	154	151	2000	1	NC_004663.100.2000.summary.GGATCC.N	0.999786	0	1698501	5
NC_004668.fna	237	3218031	34	88	62	29	132954	16	158	78	67	66	63	2000	1	NC_004668.100.2000.summary.GGATCC.N	0.997839	0	2346382	28
NC_004722.fna	362	5411809	49	222	94	36	343476	17	934	603	251	200	178	2000	1	NC_004722.100.2000.summary.GGATCC.N	0.987238	0	4697024	63
NC_004741.fna	474	4599354	229	2853	636	165	29438	13	41079	3762234	3718	1386	1060	2000	1	NC_004741.100.2000.summary.GGATCC.N	0.368247	0.296296	29438	2209
NC_004757.fna	495	2812094	53	333	141	67	50773	19	1663	2892072	560	264	240	2000	1	NC_004757.100.2000.summary.GGATCC.N	0.904911	0.153846	234923	123
NC_004829.fna	56	996422	86	177	150	17	86363	7	187	3237	192	124	111	2000	1	NC_004829.100.2000.summary.GGATCC.N	0.963895	0	109053	88
NC_004842.fna	124	1197687	51	142	106	20	67533	8	237	2650000	173	86	68	2000	1	NC_004842.100.2000.summary.GGATCC.N	0.853539	0.235294	236566	89
NC_004917.fna	7	1799146	7	17	16	3	235451	1	23	136	16	15	11	2000	1	NC_004917.100.2000.summary.GGATCC.N	0.922716	0	968768	8
NC_005027.fna	2351	7145576	94	269	167	85	184288	33	505	322	249	246	233	2000	1	NC_005027.100.2000.summary.GGATCC.N	0.997683	0	959414	49
NC_005042.fna	169	1751080	4	8	7	2	1708078	1	8	4	6	5	4	2000	1	NC_005042.100.2000.summary.GGATCC.N	0.997823	0	1747409	5
NC_005043.fna	291	1225935	5	10	7	3	1189177	1	10	9	10	9	8	2000	1	NC_005043.100.2000.summary.GGATCC.N	0.99973	0	1227556	3
NC_005061.fna	48	705557	1	4	3	1	705339	1	9	1	3	3	0	2000	1	NC_005061.100.2000.summary.GGATCC.N	0.999439	0	705339	4
NC_005070.fna	1265	2434428	38	126	73	37	243836	9	377	80	71	69	64	2000	1	NC_005070.100.2000.summary.GGATCC.N	0.994015	0	848941	66
NC_005071.fna	612	2410873	27	55	46	19	411061	9	57	587	54	50	48	2000	1	NC_005071.100.2000.summary.GGATCC.N	0.998204	0	1785325	11
NC_005072.fna	135	1657990	4	12	7	2	1547144	2	26	8	9	8	7	2000	1	NC_005072.100.2000.summary.GGATCC.N	0.999815	0	1657687	6
NC_005085.fna	661	4751080	64	175	123	32	346876	20	288	151	131	115	103	2000	1	NC_005085.100.2000.summary.GGATCC.N	0.995474	0	1061853	90
NC_005090.fna	123	2110355	13	36	34	20	335963	9	73	76	38	36	33	2000	1	NC_005090.100.2000.summary.GGATCC.N	0.998835	0	1123200	6
NC_005125.fna	853	4659019	47	108	78	45	151056	29	141	130	106	105	102	2000	1	NC_005125.100.2000.summary.GGATCC.N	0.999558	0	2902902	9
NC_005126.fna	240	5688987	388	1282	731	111	31572	9	4346	11380000	1535	442	331	2000	1	NC_005126.100.2000.summary.GGATCC.N	0.275746	0.947368	31572	1087
NC_005139.fna	288	3354505	97	301	178	24	213920	17	642	135524	280	211	189	2000	1	NC_005139.100.2000.summary.GGATCC.N	0.970291	0	1016877	134
NC_005295.fna	50	1516355	40	129	84	14	159836	5	273	36	38	36	33	2000	1	NC_005295.100.2000.summary.GGATCC.N	0.992697	0	818163	98
NC_005296.fna	895	5459213	16	34	21	9	812338	9	38	37	36	35	34	2000	1	NC_005296.100.2000.summary.GGATCC.N	1	0	5459750	1
NC_005303.fna	12	860631	144	375	222	5	54426	2	567	1740000	521	220	177	2000	1	NC_005303.100.2000.summary.GGATCC.N	0.642504	0.8	54597	245
NC_005362.fna	186	1992676	18	47	41	18	189007	12	76	45	34	33	27	2000	1	NC_005362.100.2000.summary.GGATCC.N	0.991728	0	1499799	27
NC_005363.fna	1217	3782950	2	4	3	2	2914892	2	4	4	6	5	4	2000	1	NC_005363.100.2000.summary.GGATCC.N	1	0	3783122	1
NC_005364.fna	15	1211703	229	2062	476	8	17577	1	19070	1840000	77	74	38	2000	1	NC_005364.100.2000.summary.GGATCC.N	0.135361	0.666667	17577	2048
NC_005773.fna	411	5928787	108	1064	291	105	66569	28	10533	7681075	1620	663	606	2000	1	NC_005773.100.2000.summary.GGATCC.N	0.772777	0.315789	119485	639
NC_005791.fna	157	1661137	8	22	17	5	482440	4	35	17	16	15	11	2000	1	NC_005791.100.2000.summary.GGATCC.N	0.997402	0	1620250	13
NC_005810.fna	700	4595065	126	627	311	147	39707	21	3892	2868226	905	372	300	2000	1	NC_005810.100.2000.summary.GGATCC.N	0.596108	0.186047	86011	410
NC_005823.fna	620	4277185	134	415	281	117	58692	23	873	761975	402	339	307	2000	1	NC_005823.100.2000.summary.GGATCC.N	0.995194	0.0425532	376183	137
NC_005835.fna	800	1894877	22	44	29	10	474421	6	44	47	46	45	44	2000	1	NC_005835.100.2000.summary.GGATCC.N	1	0	1894922	1
NC_005861.fna	234	2414465	54	118	85	26	118369	16	139	215	115	109	104	2000	1	NC_005861.100.2000.summary.GGATCC.N	0.994963	0	417993	19
NC_005877.fna	261	1545895	2	4	3	2	1253856	2	4	4	6	5	4	2000	1	NC_005877.100.2000.summary.GGATCC.N	0.999999	0	1546005	1
NC_005945.fna	358	5228663	24	186	43	11	2100017	6	926	670	188	172	152	2000	1	NC_005945.100.2000.summary.GGATCC.N	0.99918	0	4701740	35
NC_005955.fna	124	1581384	30	75	56	19	212117	11	106	79	64	61	50	2000	1	NC_005955.100.2000.summary.GGATCC.N	0.991102	0	824696	38
NC_005956.fna	121	1931047	130	354	213	23	122102	11	617	2139	293	261	239	2000	1	NC_005956.100.2000.summary.GGATCC.N	0.982174	0	338971	135
NC_005957.fna	367	5237682	48	323	95	47	212620	25	1735	2916	353	292	280	2000	1	NC_005957.100.2000.summary.GGATCC.N	0.990987	0	2123269	77
NC_005966.fna	184	3598621	32	85	50	17	349211	14	133	84	76	75	71	2000	1	NC_005966.100.2000.summary.GGATCC.N	0.997331	0	2968442	18
NC_006055.fna	15	793224	3	16	7	2	670539	2	64	3	5	4	2	2000	1	NC_006055.100.2000.summary.GGATCC.N	0.995923	0	790038	14
NC_006085.fna	914	2560265	10	20	11	2	2278475	2	20	20	22	21	20	2000	1	NC_006085.100.2000.summary.GGATCC.N	0.999999	0	2560378	1
NC_006086.fna	105	1899877	24	58	48	21	145792	11	87	130	60	55	49	2000	1	NC_006086.100.2000.summary.GGATCC.N	0.991343	0	379149	14
NC_006087.fna	312	2584158	38	246	110	60	71594	18	1518	1223582	331	210	186	2000	1	NC_006087.100.2000.summary.GGATCC.N	0.937724	0.108108	186582	85
NC_006138.fna	381	3523383	52	204	92	20	341400	13	634	137	122	119	105	2000	1	NC_006138.100.2000.summary.GGATCC.N	0.992038	0	752719	114
NC_006142.fna	27	1111496	1	6	3	1	1110875	1	20	1	3	3	0	2000	1	NC_006142.100.2000.summary.GGATCC.N	0.999325	0	1110875	6
NC_006155.fna	725	4744671	155	503	284	102	75363	32	1691	34190	472	443	422	2000	1	NC_006155.100.2000.summary.GGATCC.N	0.994526	0	530914	104
NC_006177.fna	1799	3566135	165	677	297	83	108595	13	2351	7140000	1036	375	306	2000	1	NC_006177.100.2000.summary.GGATCC.N	0.752124	0.518519	158881	438
NC_006274.fna	373	5300915	24	191	51	13	1290438	9	1095	6271	275	184	163	2000	1	NC_006274.100.2000.summary.GGATCC.N	0.99716	0	4571466	44
NC_006300.fna	353	2314078	41	110	67	17	157161	14	177	101	94	85	75	2000	1	NC_006300.100.2000.summary.GGATCC.N	0.99255	0	553555	45
NC_006322.fna	433	4222645	30	105	58	23	403973	16	252	116	95	93	84	2000	1	NC_006322.100.2000.summary.GGATCC.N	0.996984	0	2686322	30
NC_006347.fna	380	5277274	65	200	103	38	520025	18	424	259	197	185	157	2000	1	NC_006347.100.2000.summary.GGATCC.N	0.995724	0	1136672	67
NC_006348.fna	454	3510148	42	610	160	83	54948	23	7664	6043050	1075	429	382	2000	1	NC_006348.100.2000.summary.GGATCC.N	0.798383	0.297872	127604	284
NC_006349.fna	269	2325379	31	218	86	43	77172	20	2300	34171	146	135	128	2000	1	NC_006349.100.2000.summary.GGATCC.N	0.984655	0	726790	97
NC_006350.fna	519	4074542	31	68	42	17	486511	12	80	66	62	61	60	2000	1	NC_006350.100.2000.summary.GGATCC.N	0.999532	0	4072649	9
NC_006351.fna	372	3173005	75	176	130	21	262432	14	233	360	150	91	76	2000	1	NC_006351.100.2000.summary.GGATCC.N	0.990015	0	1027819	119
NC_006360.fna	36	892758	14	28	17	4	627332	2	28	30	30	29	28	2000	1	NC_006360.100.2000.summary.GGATCC.N	1	0	893021	1
NC_006361.fna	1733	6021225	34	93	52	29	608347	15	147	104	95	91	82	2000	1	NC_006361.100.2000.summary.GGATCC.N	0.999051	0	1398690	19
NC_006368.fna	365	3503610	56	265	99	33	197046	19	1537	287	211	199	182	2000	1	NC_006368.100.2000.summary.GGATCC.N	0.995273	0	1804384	102
NC_006369.fna	354	3345687	28	166	56	17	339864	12	1118	153	113	108	95	2000	1	NC_006369.100.2000.summary.GGATCC.N	0.996447	0	1294271	77
NC_006370.fna	303	4085304	234	1124	474	83	45626	18	4352	17100535	1429	479	386	2000	1	NC_006370.100.2000.summary.GGATCC.N	0.633229	0.648649	100161	838
NC_006371.fna	163	2237943	204	1107	415	73	25509	9	5600	5820240	2031	606	498	2000	1	NC_006371.100.2000.summary.GGATCC.N	0.411085	0.631579	25509	856
NC_006396.fna	131	3131724	4	8	7	4	872009	4	8	9	10	9	6	2000	1	NC_006396.100.2000.summary.GGATCC.N	0.99854	0	1639364	5
NC_006448.fna	147	1796846	68	176	122	42	56971	8	275	526	176	168	158	2000	1	NC_006448.100.2000.summary.GGATCC.N	0.998367	0	456525	28
NC_006449.fna	153	1796226	58	160	115	34	67845	9	281	442	160	142	122	2000	1	NC_006449.100.2000.summary.GGATCC.N	0.994798	0	322612	52
NC_006461.fna	775	1849742	12	26	20	13	245801	8	30	31	28	27	26	2000	1	NC_006461.100.2000.summary.GGATCC.N	1	0	1849759	1
NC_006510.fna	461	3544776	170	500	285	76	84056	23	1003	22211	499	443	403	2000	1	NC_006510.100.2000.summary.GGATCC.N	0.99307	0	442564	134
NC_006511.fna	264	4585229	33	105	58	26	228438	20	220	116	99	96	90	2000	1	NC_006511.100.2000.summary.GGATCC.N	0.997232	0	958702	21
NC_006512.fna	215	2839318	29	105	51	22	268749	14	245	427	107	104	96	2000	1	NC_006512.100.2000.summary.GGATCC.N	0.998885	0	757278	16
NC_006526.fna	157	2056416	12	26	18	9	1050697	4	30	25	24	23	22	2000	1	NC_006526.100.2000.summary.GGATCC.N	0.998411	0	2053275	5
NC_006570.fna	62	1892819	16	227	82	29	37575	5	2540	680348	190	145	110	2000	1	NC_006570.100.2000.summary.GGATCC.N	0.419508	0.181818	42801	141
NC_006576.fna	589	2696255	5	10	7	3	2046103	3	10	12	12	11	10	2000	1	NC_006576.100.2000.summary.GGATCC.N	1	0	2696404	1
NC_006582.fna	344	4303871	44	194	82	20	348100	14	588	419	194	179	158	2000	1	NC_006582.100.2000.summary.GGATCC.N	0.99766	0	2869048	54
NC_006624.fna	276	2088737	2	4	4	4	1225102	4	4	5	6	5	4	2000	1	NC_006624.100.2000.summary.GGATCC.N	1	0	2088764	1
NC_006677.fna	785	2702173	33	184	88	57	119826	16	727	16430	201	160	132	2000	1	NC_006677.100.2000.summary.GGATCC.N	0.966201	0	454841	74
NC_006831.fna	52	1499920	15	46	29	8	254610	5	135	15	16	15	14	2000	1	NC_006831.100.2000.summary.GGATCC.N	0.995344	0	1492939	33
NC_006832.fna	51	1512977	32	95	68	14	159758	5	182	28	30	29	27	2000	1	NC_006832.100.2000.summary.GGATCC.N	0.994002	0	1503905	68
NC_006833.fna	64	1080084	15	46	46	25	42913	7	99	195	48	47	46	2000	1	NC_006833.100.2000.summary.GGATCC.N	1	0	1080401	1
NC_006834.fna	815	4941439	992	7257	2531	275	21946	7	54542	12640000	8476	1877	1405	2000	1	NC_006834.100.2000.summary.GGATCC.N	0.150677	0.8	21946	6583
NC_006905.fna	264	4755700	60	188	114	47	114086	22	407	251	186	181	174	2000	1	NC_006905.100.2000.summary.GGATCC.N	0.999606	0	3748387	20
NC_006908.fna	6	777079	27	79	49	4	212577	2	148	26	26	25	23	2000	1	NC_006908.100.2000.summary.GGATCC.N	0.976831	0	759097	56
NC_006932.fna	152	2124241	10	29	20	13	269790	11	51	31	25	24	23	2000	1	NC_006932.100.2000.summary.GGATCC.N	0.999202	0	2122574	7
NC_006933.fna	88	1162204	5	10	7	3	617209	3	10	9	10	9	8	2000	1	NC_006933.100.2000.summary.GGATCC.N	0.997215	0	1159136	3
NC_006958.fna	1157	3282708	47	121	66	25	230486	16	175	131	123	118	109	2000	1	NC_006958.100.2000.summary.GGATCC.N	0.999043	0	775490	21
NC_007005.fna	538	6093698	117	280	218	76	157666	32	382	291	216	211	201	2000	1	NC_007005.100.2000.summary.GGATCC.N	0.996774	0	3571125	88
NC_007086.fna	891	5148708	90	275	182	67	172657	25	607	1936867	372	237	206	2000	1	NC_007086.100.2000.summary.GGATCC.N	0.98675	0.0784314	443452	101
NC_007109.fna	97	1485148	23	131	53	25	59220	6	553	2832	129	124	116	2000	1	NC_007109.100.2000.summary.GGATCC.N	0.99465	0	863863	22
NC_007164.fna	858	2462499	66	233	151	45	97152	15	544	2375356	370	171	132	2000	1	NC_007164.100.2000.summary.GGATCC.N	0.868106	0.129032	159529	146
NC_007168.fna	87	2685015	161	913	366	43	39792	5	4520	8440000	506	327	257	2000	1	NC_007168.100.2000.summary.GGATCC.N	0.266647	0.727273	39792	752
NC_007204.fna	71	2650701	106	1267	420	60	14005	1	17131	150000	893	344	220	2000	1	NC_007204.100.2000.summary.GGATCC.N	0.183499	0.666667	14005	1198
NC_007205.fna	73	1308759	13	29	26	6	1044983	2	35	170	17	15	13	2000	1	NC_007205.100.2000.summary.GGATCC.N	0.99646	0	1292423	18
NC_007294.fna	13	799476	108	256	205	8	56427	1	352	207	185	102	93	2000	1	NC_007294.100.2000.summary.GGATCC.N	0.922125	0	648234	178
NC_007295.fna	40	897405	47	124	66	9	182501	5	199	555	93	92	87	2000	1	NC_007295.100.2000.summary.GGATCC.N	0.983675	0	606933	41
NC_007296.fna	102	1897573	19	59	35	13	183630	8	172	57	42	41	38	2000	1	NC_007296.100.2000.summary.GGATCC.N	0.995543	0	744446	24
NC_007298.fna	347	4501104	24	71	40	22	283760	17	182	165	63	62	61	2000	1	NC_007298.100.2000.summary.GGATCC.N	0.999403	0	4503628	11
NC_007332.fna	39	920079	46	134	79	16	96521	4	236	308	134	128	115	2000	1	NC_007332.100.2000.summary.GGATCC.N	0.992857	0	273837	29
NC_007333.fna	1294	3642249	18	53	29	10	547601	8	95	54	50	49	44	2000	1	NC_007333.100.2000.summary.GGATCC.N	0.997958	0	1089627	14
NC_007335.fna	191	1842899	19	42	36	13	372265	6	51	980	46	37	36	2000	1	NC_007335.100.2000.summary.GGATCC.N	0.997717	0	1838744	7
NC_007347.fna	757	3806533	26	63	43	18	388791	13	87	105	58	57	47	2000	1	NC_007347.100.2000.summary.GGATCC.N	0.997486	0	952567	26
NC_007348.fna	518	2726152	9	26	13	2	2180006	2	42	29	28	27	23	2000	1	NC_007348.100.2000.summary.GGATCC.N	0.999398	0	2181588	7
NC_007350.fna	114	2516575	24	63	35	11	309000	7	93	72	65	64	59	2000	1	NC_007350.100.2000.summary.GGATCC.N	0.998798	0	1343000	9
NC_007354.fna	53	1315030	26	77	54	14	120483	6	143	29	29	28	24	2000	1	NC_007354.100.2000.summary.GGATCC.N	0.995144	0	658905	54
NC_007355.fna	477	4837408	246	607	443	122	53969	27	919	347310	529	496	465	2000	1	NC_007355.100.2000.summary.GGATCC.N	0.987008	0	309550	175
NC_007356.fna	41	1395502	16	32	23	6	809358	2	32	77	34	33	32	2000	1	NC_007356.100.2000.summary.GGATCC.N	1	0	1395568	1
NC_007384.fna	487	4825265	204	3976	664	185	22615	12	114303	7640132	5095	2341	2018	2000	1	NC_007384.100.2000.summary.GGATCC.N	0.360069	0.64	22615	2659
NC_007404.fna	350	2909809	13	26	18	6	732881	4	26	20	20	19	18	2000	1	NC_007404.100.2000.summary.GGATCC.N	0.999047	0	2907084	9
NC_007406.fna	679	3402093	65	407	186	79	62312	26	1829	6914791	887	299	246	2000	1	NC_007406.100.2000.summary.GGATCC.N	0.843867	0.264151	160057	214
NC_007413.fna	13	6365727	41	175	104	9	169868	2	559	140000	122	70	67	2000	1	NC_007413.100.2000.summary.GGATCC.N	0.330081	0.4	169868	149
NC_007426.fna	63	2595221	24	48	33	12	341292	4	48	50	50	49	48	2000	1	NC_007426.100.2000.summary.GGATCC.N	1	0	2595262	1
NC_007432.fna	123	2127839	30	99	53	22	140887	11	244	114	93	90	83	2000	1	NC_007432.100.2000.summary.GGATCC.N	0.995246	0	1505853	22
NC_007434.fna	520	4126292	34	74	53	25	286738	15	89	80	73	71	68	2000	1	NC_007434.100.2000.summary.GGATCC.N	0.999762	0	3634386	9
NC_007435.fna	390	3181762	78	187	144	22	186379	15	270	327	156	84	66	2000	1	NC_007435.100.2000.summary.GGATCC.N	0.989373	0	2639639	139
NC_007481.fna	128	3214944	41	128	73	26	184561	16	248	133	112	104	95	2000	1	NC_007481.100.2000.summary.GGATCC.N	0.996922	0	471165	45
NC_007484.fna	321	3481691	29	98	59	29	158609	18	280	133	93	92	89	2000	1	NC_007484.100.2000.summary.GGATCC.N	0.99877	0	2059450	12
NC_007492.fna	1188	6438405	61	147	98	38	348953	21	200	118	111	110	107	2000	1	NC_007492.100.2000.summary.GGATCC.N	0.997286	0	5200995	43
NC_007493.fna	1502	3188609	17	35	26	15	1159206	4	37	35	35	34	31	2000	1	NC_007493.100.2000.summary.GGATCC.N	0.997499	0	2664290	7
NC_007494.fna	488	943016	3	6	4	2	904736	1	6	7	8	7	6	2000	1	NC_007494.100.2000.summary.GGATCC.N	0.999999	0	943603	1
NC_007498.fna	896	3665893	70	225	123	40	165276	23	669	1105	193	175	158	2000	1	NC_007498.100.2000.summary.GGATCC.N	0.996929	0	544499	80
NC_007503.fna	217	2401520	64	174	98	28	165816	14	285	239	176	166	150	2000	1	NC_007503.100.2000.summary.GGATCC.N	0.9973	0	322137	37
NC_007508.fna	815	5178466	38	121	89	53	182837	28	306	450	123	117	113	2000	1	NC_007508.100.2000.summary.GGATCC.N	0.995429	0	1080741	14
NC_007509.fna	298	1395069	4	9	7	3	908794	3	11	8	9	8	7	2000	1	NC_007509.100.2000.summary.GGATCC.N	0.999217	0	1393992	3
NC_007510.fna	704	3694126	20	40	27	8	509226	7	40	39	40	38	38	2000	1	NC_007510.100.2000.summary.GGATCC.N	0.999865	0	3694171	3
NC_007511.fna	640	3587082	1	3	2	1	3586766	1	5	1	3	3	0	2000	1	NC_007511.100.2000.summary.GGATCC.N	0.99988	0	3586766	3
NC_007512.fna	699	2364842	33	66	40	9	404279	7	66	64	63	62	61	2000	1	NC_007512.100.2000.summary.GGATCC.N	0.999097	0	2362946	6
NC_007513.fna	804	2234828	7	16	13	9	417211	7	21	20	17	16	15	2000	1	NC_007513.100.2000.summary.GGATCC.N	0.999213	0	2233295	2
NC_007514.fna	78	2572079	77	269	165	24	169745	9	789	322	204	165	149	2000	1	NC_007514.100.2000.summary.GGATCC.N	0.986673	0	783891	137
NC_007516.fna	1199	2510659	13	35	21	12	378602	8	59	22	23	22	21	2000	1	NC_007516.100.2000.summary.GGATCC.N	0.998756	0	2507538	15
NC_007517.fna	934	3997420	43	180	108	65	85943	23	576	362	172	169	164	2000	1	NC_007517.100.2000.summary.GGATCC.N	0.996713	0	2988205	21
NC_007519.fna	249	3730232	31	81	60	29	240945	18	131	120	79	78	77	2000	1	NC_007519.100.2000.summary.GGATCC.N	0.999313	0	3727826	5
NC_007520.fna	237	2427734	12	32	19	8	1651571	7	48	33	32	31	30	2000	1	NC_007520.100.2000.summary.GGATCC.N	0.999576	0	2426831	3
NC_007530.fna	358	5227419	26	190	46	12	1662208	7	930	597	190	172	152	2000	1	NC_007530.100.2000.summary.GGATCC.N	0.999228	0	4700340	31
NC_007575.fna	30	2201561	18	39	27	7	569508	4	45	36	34	33	28	2000	1	NC_007575.100.2000.summary.GGATCC.N	0.995943	0	1311902	16
NC_007576.fna	144	1884661	30	86	45	15	182133	11	146	62	13	13	11	2000	1	NC_007576.100.2000.summary.GGATCC.N	0.116832	0	182133	75
NC_007577.fna	134	1709204	2	4	4	3	772083	3	4	6	6	5	4	2000	1	NC_007577.100.2000.summary.GGATCC.N	1	0	1710260	1
NC_007604.fna	589	2695903	2	4	3	2	2206391	2	4	4	6	5	4	2000	1	NC_007604.100.2000.summary.GGATCC.N	1	0	2695909	1
NC_007606.fna	426	4369232	318	14251	1228	202	12621	5	644694	3880000	6043	3594	3124	2000	1	NC_007606.100.2000.summary.GGATCC.N	0.100641	0.545455	12621	12845
NC_007613.fna	472	4519823	239	4870	752	175	22603	9	128088	7108641	6855	2862	2511	2000	1	NC_007613.100.2000.summary.GGATCC.N	0.263307	0.736842	22603	3389
NC_007614.fna	593	3184243	49	129	91	51	127828	21	237	172	126	124	121	2000	1	NC_007614.100.2000.summary.GGATCC.N	0.998419	0	1159750	12
NC_007618.fna	152	2121359	19	50	30	13	269790	11	84	49	43	42	41	2000	1	NC_007618.100.2000.summary.GGATCC.N	0.998803	0	2118848	10
NC_007622.fna	109	2742531	29	91	48	13	345161	8	185	104	93	88	86	2000	1	NC_007622.100.2000.summary.GGATCC.N	0.997399	0	2692978	12
NC_007624.fna	88	1156948	5	10	7	3	612028	3	10	9	10	9	8	2000	1	NC_007624.100.2000.summary.GGATCC.N	0.997215	0	1153895	3
NC_007626.fna	343	4967148	89	454	199	40	271900	19	2403	7321735	560	235	193	2000	1	NC_007626.100.2000.summary.GGATCC.N	0.970151	0.102564	3153035	309
NC_007633.fna	10	1010023	32	74	53	5	196526	1	104	49	21	21	19	2000	1	NC_007633.100.2000.summary.GGATCC.N	0.677083	0	683899	55
NC_007643.fna	1147	4352825	35	70	44	18	575111	14	70	89	72	71	70	2000	1	NC_007643.100.2000.summary.GGATCC.N	1	0	4352916	1
NC_007644.fna	477	2628784	21	46	34	15	465931	8	55	112	48	47	44	2000	1	NC_007644.100.2000.summary.GGATCC.N	0.99983	0	2624891	4
NC_007645.fna	83	7215267	89	210	144	26	241281	12	289	381647	189	179	171	2000	1	NC_007645.100.2000.summary.GGATCC.N	0.988119	0	2087996	46
NC_007650.fna	67	2914771	31	70	53	16	188091	10	92	58	48	47	46	2000	1	NC_007650.100.2000.summary.GGATCC.N	0.993186	0	2894954	25
NC_007651.fna	185	3809201	42	134	87	27	213706	15	271	194	125	105	94	2000	1	NC_007651.100.2000.summary.GGATCC.N	0.99384	0	676687	50
NC_007677.fna	868	3551823	21	49	41	25	514623	13	70	61	48	47	46	2000	1	NC_007677.100.2000.summary.GGATCC.N	0.999573	0	3550325	4
NC_007681.fna	92	1767403	72	173	125	17	118644	9	239	145	129	115	100	2000	1	NC_007681.100.2000.summary.GGATCC.N	0.986687	0	441480	88
NC_007705.fna	829	4940217	1023	7178	2623	289	20403	7	53129	10100000	7826	1738	1244	2000	1	NC_007705.100.2000.summary.GGATCC.N	0.159283	0.933333	20403	6639
NC_007712.fna	877	4171146	294	1141	699	133	44678	22	3852	16503548	1242	326	225	2000	1	NC_007712.100.2000.summary.GGATCC.N	0.545464	0.666667	44678	1040
NC_007716.fna	13	706569	120	300	214	7	59734	2	492	4040000	286	131	103	2000	1	NC_007716.100.2000.summary.GGATCC.N	0.554554	0.8	59734	230
NC_007722.fna	464	3052398	10	35	24	13	637036	7	87	33	26	21	21	2000	1	NC_007722.100.2000.summary.GGATCC.N	0.998501	0	2112760	17
NC_007759.fna	717	3179300	17	71	35	20	252044	12	204	917	82	72	71	2000	1	NC_007759.100.2000.summary.GGATCC.N	1	0	3179360	1
NC_007760.fna	2453	5013479	4	9	7	5	1715011	5	11	10	10	9	8	2000	1	NC_007760.100.2000.summary.GGATCC.N	0.99997	0	5013480	2
NC_007761.fna	843	4381608	14	56	30	13	375340	12	188	36	27	25	24	2000	1	NC_007761.100.2000.summary.GGATCC.N	0.999226	0	4379075	33
NC_007775.fna	8335	2932766	209	822	500	195	36224	0	2279	0	0	0	-1	2000	0	NC_007775.100.2000.summary.GGATCC.N	0	108	36224	822
NC_007776.fna	9668	3046682	176	595	422	187	29190	0	1912	0	0	0	-1	2000	0	NC_007776.100.2000.summary.GGATCC.N	0	116	29190	595
NC_007777.fna	2719	5433628	99	300	195	102	141713	19	629	2593	281	272	266	2000	1	NC_007777.100.2000.summary.GGATCC.N	0.996901	0	2314111	46
NC_007778.fna	915	5331656	28	88	53	19	429052	16	225	62	55	54	52	2000	1	NC_007778.100.2000.summary.GGATCC.N	0.999385	0	4019542	38
NC_007793.fna	117	2872769	43	103	74	26	195691	12	138	183	101	98	90	2000	1	NC_007793.100.2000.summary.GGATCC.N	0.997679	0	724640	23
NC_007794.fna	355	3561584	11	27	21	13	473658	9	37	2168	27	24	23	2000	1	NC_007794.100.2000.summary.GGATCC.N	0.998256	0	3555388	5
NC_007796.fna	1110	3544738	109	357	211	69	98927	23	837	1310365	290	277	259	2000	1	NC_007796.100.2000.summary.GGATCC.N	0.990925	0	1001724	115
NC_007797.fna	138	1471282	97	379	230	43	42015	8	2687	1980000	201	103	82	2000	1	NC_007797.100.2000.summary.GGATCC.N	0.731396	0.235294	251329	316
NC_007798.fna	148	859006	1	3	3	1	858763	1	5	1	3	3	0	2000	1	NC_007798.100.2000.summary.GGATCC.N	0.999602	0	858763	3
NC_007799.fna	57	1176248	35	78	61	8	329786	7	94	32	33	29	22	2000	1	NC_007799.100.2000.summary.GGATCC.N	0.98944	0	1159921	58
NC_007802.fna	1040	4317977	8	17	14	7	626865	7	19	17	17	16	15	2000	1	NC_007802.100.2000.summary.GGATCC.N	0.999866	0	4317544	3
NC_007880.fna	61	1895994	13	303	110	37	28025	4	4038	1280000	254	177	121	2000	1	NC_007880.100.2000.summary.GGATCC.N	0.285253	0.444444	28750	241
NC_007907.fna	1079	5727534	85	248	146	68	142724	32	466	304	241	239	229	2000	1	NC_007907.100.2000.summary.GGATCC.N	0.998109	0	2954424	29
NC_007908.fna	401	4712337	55	117	75	28	395882	15	132	120	113	110	107	2000	1	NC_007908.100.2000.summary.GGATCC.N	0.999125	0	2835639	13
NC_007912.fna	42	5057531	110	352	240	18	273135	5	793	180911	430	128	94	2000	1	NC_007912.100.2000.summary.GGATCC.N	0.947424	0.181818	767035	253
NC_007925.fna	1172	5513844	74	179	133	62	172501	28	261	217	162	151	139	2000	1	NC_007925.100.2000.summary.GGATCC.N	0.998574	0	832475	48
NC_007929.fna	115	1827111	57	214	105	27	70295	11	695	276	205	201	191	2000	1	NC_007929.100.2000.summary.GGATCC.N	0.995721	0	278047	33
NC_007940.fna	180	1522076	23	151	62	37	57744	11	839	451	160	146	134	2000	1	NC_007940.100.2000.summary.GGATCC.N	0.99289	0	170699	32
NC_007946.fna	548	5065741	78	191	121	34	305566	19	271	196	182	170	152	2000	1	NC_007946.100.2000.summary.GGATCC.N	0.993845	0	654555	56
NC_007947.fna	410	2971517	6	12	7	2	2954379	1	12	13	14	13	12	2000	1	NC_007947.100.2000.summary.GGATCC.N	1	0	2971592	1
NC_007948.fna	637	5200264	51	115	89	47	179279	30	146	147	110	109	108	2000	1	NC_007948.100.2000.summary.GGATCC.N	0.999238	0	5196328	8
NC_007951.fna	600	4895836	42	100	85	36	290214	19	136	124	87	82	73	2000	1	NC_007951.100.2000.summary.GGATCC.N	0.995879	0	1078230	37
NC_007952.fna	464	3363523	16	40	25	11	755855	8	56	39	37	35	32	2000	1	NC_007952.100.2000.summary.GGATCC.N	0.998422	0	1943709	11
NC_007953.fna	288	1471779	6	12	10	8	277534	5	12	14	14	13	12	2000	1	NC_007953.100.2000.summary.GGATCC.N	1	0	1472769	1
NC_007954.fna	519	4545906	148	424	255	75	87689	31	822	901	385	363	328	2000	1	NC_007954.100.2000.summary.GGATCC.N	0.990938	0	422739	131
NC_007955.fna	300	2575032	97	385	193	56	57373	15	1196	5300077	362	213	174	2000	1	NC_007955.100.2000.summary.GGATCC.N	0.762478	0.193548	88863	249
NC_007958.fna	820	4892717	26	65	42	24	327302	21	109	78	65	64	63	2000	1	NC_007958.100.2000.summary.GGATCC.N	0.999591	0	4890960	3
NC_007963.fna	531	3696649	34	77	48	11	467891	11	95	74	72	71	65	2000	1	NC_007963.100.2000.summary.GGATCC.N	0.99723	0	676686	18
NC_007964.fna	747	4406967	136	376	242	122	60572	29	874	954	374	360	340	2000	1	NC_007964.100.2000.summary.GGATCC.N	0.995576	0	566407	53
NC_007969.fna	100	3059876	9	21	20	13	316950	9	27	26	22	21	20	2000	1	NC_007969.100.2000.summary.GGATCC.N	0.997999	0	3055080	2
NC_007973.fna	505	3928089	14	32	29	18	323228	12	43	42	34	33	32	2000	1	NC_007973.100.2000.summary.GGATCC.N	1	0	3931508	1
NC_007974.fna	292	2580084	12	28	24	19	213430	11	36	38	30	29	28	2000	1	NC_007974.100.2000.summary.GGATCC.N	1	0	2581276	1
NC_008009.fna	1440	5650368	8	19	13	8	1525733	8	25	21	21	20	19	2000	1	NC_008009.100.2000.summary.GGATCC.N	1	0	5650459	1
NC_008011.fna	89	1457619	2	4	3	1	1456566	1	4	2	4	4	2	2000	1	NC_008011.100.2000.summary.GGATCC.N	0.999278	0	1456705	3
NC_008021.fna	95	1836467	33	90	53	17	170825	13	155	115	90	87	77	2000	1	NC_008021.100.2000.summary.GGATCC.N	0.997264	0	351051	22
NC_008022.fna	107	1928252	12	28	23	10	267963	7	37	40	30	28	25	2000	1	NC_008022.100.2000.summary.GGATCC.N	0.994665	0	1675935	6
NC_008023.fna	94	1860355	28	83	43	15	178214	10	145	86	83	82	77	2000	1	NC_008023.100.2000.summary.GGATCC.N	0.998554	0	954224	10
NC_008024.fna	98	1937111	29	89	48	14	317952	7	164	143	85	84	81	2000	1	NC_008024.100.2000.summary.GGATCC.N	0.996289	0	1360119	11
NC_008025.fna	362	2467205	25	67	42	23	199373	11	120	79	69	68	67	2000	1	NC_008025.100.2000.summary.GGATCC.N	1	0	2467262	1
NC_008027.fna	680	5888780	89	223	142	49	207632	30	351	236	209	201	189	2000	1	NC_008027.100.2000.summary.GGATCC.N	0.995536	0	756009	46
NC_008044.fna	705	3200938	31	63	38	11	828418	6	65	63	63	62	57	2000	1	NC_008044.100.2000.summary.GGATCC.N	0.996597	0	1698967	11
NC_008048.fna	427	3345170	41	115	94	51	98035	22	206	247	117	114	110	2000	1	NC_008048.100.2000.summary.GGATCC.N	0.999885	0	970178	9
NC_008054.fna	437	1864998	146	517	282	69	54353	11	1264	906627	523	442	375	2000	1	NC_008054.100.2000.summary.GGATCC.N	0.984801	0	85025	204
NC_008060.fna	215	3294563	25	66	36	15	412228	13	98	70	67	66	65	2000	1	NC_008060.100.2000.summary.GGATCC.N	0.998708	0	3290671	2
NC_008061.fna	181	2788459	4	8	7	5	1736782	4	8	9	10	9	8	2000	1	NC_008061.100.2000.summary.GGATCC.N	1	0	2789716	1
NC_008086.fna	108	1596366	31	69	60	17	137410	8	84	58	53	52	41	2000	1	NC_008086.100.2000.summary.GGATCC.N	0.991716	0	334259	36
NC_008095.fna	815	9139763	76	163	124	44	388587	30	185	256	154	149	134	2000	1	NC_008095.100.2000.summary.GGATCC.N	0.997094	0	1380239	42
NC_008146.fna	2293	5705448	69	154	117	54	245370	23	192	1720	152	139	127	2000	1	NC_008146.100.2000.summary.GGATCC.N	0.998238	0	710643	38
NC_008148.fna	818	3225748	66	136	105	54	105725	24	144	178	135	134	125	2000	1	NC_008148.100.2000.summary.GGATCC.N	0.997403	0	582709	18
NC_008149.fna	688	4534590	118	696	328	152	37522	20	5999	4048857	1202	447	362	2000	1	NC_008149.100.2000.summary.GGATCC.N	0.557347	0.243902	37522	449
NC_008150.fna	702	4702289	144	932	401	182	30859	11	10230	5509828	1565	526	397	2000	1	NC_008150.100.2000.summary.GGATCC.N	0.326492	0.521739	30859	674
NC_008209.fna	611	4133097	15	31	24	14	455199	11	33	35	33	32	31	2000	1	NC_008209.100.2000.summary.GGATCC.N	1	0	4134202	1
NC_008212.fna	545	3132494	85	199	168	73	60694	18	267	536	199	190	178	2000	1	NC_008212.100.2000.summary.GGATCC.N	0.992862	0	337765	31
NC_008228.fna	450	5187005	42	142	86	23	443844	16	321	266	125	110	100	2000	1	NC_008228.100.2000.summary.GGATCC.N	0.997438	0	972769	53
NC_008229.fna	121	1553927	13	27	23	16	121514	10	29	32	29	28	27	2000	1	NC_008229.100.2000.summary.GGATCC.N	0.999999	0	1554010	1
NC_008245.fna	62	1892616	8	120	73	29	37575	5	1348	660053	105	78	52	2000	1	NC_008245.100.2000.summary.GGATCC.N	0.413231	0.181818	38527	87
NC_008253.fna	514	4938920	103	298	165	48	199150	23	566	487	290	262	247	2000	1	NC_008253.100.2000.summary.GGATCC.N	0.994099	0	841576	64
NC_008254.fna	869	4412446	6	12	9	6	2635325	5	12	1081	16	13	12	2000	1	NC_008254.100.2000.summary.GGATCC.N	1	0	4412637	1
NC_008255.fna	414	4433218	72	210	132	38	240070	19	403	203	171	146	137	2000	1	NC_008255.100.2000.summary.GGATCC.N	0.996443	0	2246689	89
NC_008258.fna	474	4574284	246	2743	627	164	29537	14	41209	7780018	4294	1486	1212	2000	1	NC_008258.100.2000.summary.GGATCC.N	0.304429	0.551724	29537	2007
NC_008260.fna	409	3120143	14	30	21	7	1853986	6	34	34	32	31	28	2000	1	NC_008260.100.2000.summary.GGATCC.N	0.999859	0	2578379	5
NC_008261.fna	124	3256683	38	133	52	13	2059470	7	329	150	118	116	110	2000	1	NC_008261.100.2000.summary.GGATCC.N	0.996218	0	2954984	28
NC_008262.fna	95	2897393	147	679	307	42	52526	11	2369	6260000	618	298	232	2000	1	NC_008262.100.2000.summary.GGATCC.N	0.590761	0.26087	56819	528
NC_008278.fna	3274	7497934	29	70	51	26	621092	16	94	94	67	62	55	2000	1	NC_008278.100.2000.summary.GGATCC.N	0.999504	0	2674533	20
NC_008309.fna	131	2007700	66	213	113	32	81266	13	1164	255	144	140	123	2000	1	NC_008309.100.2000.summary.GGATCC.N	0.993007	0	322191	103
NC_008312.fna	248	7750108	740	2647	1559	129	47506	11	7985	13480000	1110	406	329	2000	1	NC_008312.100.2000.summary.GGATCC.N	0.353589	0.782609	47506	2390
NC_008313.fna	765	4052032	36	73	50	19	505827	11	75	75	73	72	69	2000	1	NC_008313.100.2000.summary.GGATCC.N	0.998608	0	1334295	7
NC_008319.fna	816	2606748	25	64	43	18	167976	15	104	54	48	46	44	2000	1	NC_008319.100.2000.summary.GGATCC.N	0.9962	0	2233639	22
NC_008321.fna	720	4706287	75	304	136	34	171903	24	1456	5455	256	240	213	2000	1	NC_008321.100.2000.summary.GGATCC.N	0.996516	0	571737	116
NC_008322.fna	710	4792610	95	348	166	43	165770	27	963	344	309	273	238	2000	1	NC_008322.100.2000.summary.GGATCC.N	0.996093	0	741469	136
NC_008340.fna	859	3275944	75	170	120	47	150138	21	218	221	145	140	133	2000	1	NC_008340.100.2000.summary.GGATCC.N	0.998085	0	777576	41
NC_008343.fna	392	2708355	28	59	46	8	1609608	6	65	55	47	45	42	2000	1	NC_008343.100.2000.summary.GGATCC.N	0.998048	0	2619036	20
NC_008344.fna	476	2661057	107	426	232	62	76916	20	1275	10320002	596	238	174	2000	1	NC_008344.100.2000.summary.GGATCC.N	0.81457	0.292683	112066	296
NC_008345.fna	371	4845257	71	275	152	33	235363	21	816	1780175	218	195	162	2000	1	NC_008345.100.2000.summary.GGATCC.N	0.986798	0.0465116	1056786	141
NC_008346.fna	247	2936195	95	298	170	50	107570	18	616	411	293	271	243	2000	1	NC_008346.100.2000.summary.GGATCC.N	0.993702	0	251978	82
NC_008347.fna	862	3368780	10	21	16	11	502980	9	23	26	23	22	21	2000	1	NC_008347.100.2000.summary.GGATCC.N	1	0	3368781	1
NC_008358.fna	179	3705021	15	35	25	12	416191	9	45	39	37	36	35	2000	1	NC_008358.100.2000.summary.GGATCC.N	1	0	3705049	1
NC_008390.fna	739	3556545	37	82	60	14	362938	11	99	69	66	63	60	2000	1	NC_008390.100.2000.summary.GGATCC.N	0.997382	0	1983499	27
NC_008391.fna	555	2646969	14	29	27	12	287776	12	31	44	29	24	18	2000	1	NC_008391.100.2000.summary.GGATCC.N	0.998618	0	1351159	17
NC_008392.fna	303	1281472	7	14	11	7	855998	3	14	17	16	15	14	2000	1	NC_008392.100.2000.summary.GGATCC.N	1	0	1281511	1
NC_008435.fna	897	5505494	63	159	123	55	149937	34	249	222	149	132	122	2000	1	NC_008435.100.2000.summary.GGATCC.N	0.999126	0	802728	47
NC_008463.fna	880	6537648	103	212	138	46	355215	24	224	268	201	196	185	2000	1	NC_008463.100.2000.summary.GGATCC.N	0.998156	0	1065024	40

## Sheet: Medium Error Optical Maps
Sequence Filename	Restriction Sites	Sequence Length	Nodes	Edges	Unique Edges	Edges with Sites	Starting N50	Landmarks	Complexity	Iterations	Path Length	Nodes Correct	Edges Correct	Small Fragment Length	Start Found	Result File Name	Percent Correct	Skipped Regions	Final N50	Final Contigs
AC_000091.fna	494	4646332	64	214	128	57	122653	36	511	307	214	208	199	1000	1	AC_000091.100.1000.summary.GGATCC.N	0.998618	0	2704297	24
NC_000117.fna	283	1042519	3	7	5	3	693237	2	9	6	7	6	5	1000	1	NC_000117.100.1000.summary.GGATCC.N	0.999711	0	1042221	3
NC_000853.fna	577	1860725	18	37	29	17	216364	12	39	41	39	38	37	1000	1	NC_000853.100.1000.summary.GGATCC.N	1	0	1860886	1
NC_000868.fna	402	1765118	2	4	4	4	445953	4	4	6	6	5	4	1000	1	NC_000868.100.1000.summary.GGATCC.N	1	0	1765152	1
NC_000907.fna	96	1830138	23	54	38	12	396707	7	70	63	56	55	50	1000	1	NC_000907.100.1000.summary.GGATCC.N	0.994981	0	1304533	9
NC_000908.fna	29	580076	23	50	46	7	80850	4	58	421	49	32	18	1000	1	NC_000908.100.1000.summary.GGATCC.N	0.98288	0	119186	41
NC_000909.fna	13	1664970	20	44	40	9	114968	1	53	314	44	39	31	1000	1	NC_000909.100.1000.summary.GGATCC.N	0.842402	0	405424	19
NC_000911.fna	403	3573470	55	262	130	44	110657	31	957	2752033	273	195	155	1000	1	NC_000911.100.1000.summary.GGATCC.N	0.980758	0.0634921	255013	141
NC_000912.fna	86	816394	87	199	170	22	66707	6	250	2613174	258	79	56	1000	1	NC_000912.100.1000.summary.GGATCC.N	0.934478	0.307692	161464	123
NC_000913.fna	494	4639675	82	261	147	52	155041	32	554	330	256	237	219	1000	1	NC_000913.100.1000.summary.GGATCC.N	0.99717	0	696937	59
NC_000915.fna	115	1667867	36	84	60	15	135321	13	109	84	77	75	65	1000	1	NC_000915.100.1000.summary.GGATCC.N	0.994758	0	476434	29
NC_000916.fna	732	1751377	19	41	30	16	527970	6	48	42	39	37	33	1000	1	NC_000916.100.1000.summary.GGATCC.N	0.99798	0	1736546	12
NC_000917.fna	79	2178400	23	49	38	26	135243	11	58	66	51	50	49	1000	1	NC_000917.100.1000.summary.GGATCC.N	1	0	2178484	1
NC_000918.fna	167	1551335	12	24	16	8	307689	7	24	27	26	25	24	1000	1	NC_000918.100.1000.summary.GGATCC.N	1	0	1551405	1
NC_000919.fna	223	1138011	12	33	20	6	599130	5	55	40	35	34	29	1000	1	NC_000919.100.1000.summary.GGATCC.N	0.991311	0	616601	9
NC_000921.fna	127	1643831	21	54	39	16	134057	12	108	46	42	41	36	1000	1	NC_000921.100.1000.summary.GGATCC.N	0.991816	0	367225	23
NC_000922.fna	288	1230230	10	20	13	4	1097898	3	20	20	20	19	18	1000	1	NC_000922.100.1000.summary.GGATCC.N	0.99973	0	1231171	3
NC_000961.fna	545	1738505	3	6	6	6	474803	6	6	8	8	7	6	1000	1	NC_000961.100.1000.summary.GGATCC.N	1	0	1738533	1
NC_000962.fna	1471	4411532	54	135	105	61	173565	31	224	201	128	126	119	1000	1	NC_000962.100.1000.summary.GGATCC.N	0.998715	0	1319614	24
NC_000963.fna	24	1111523	3	6	5	1	1110375	1	6	3	5	5	3	1000	1	NC_000963.100.1000.summary.GGATCC.N	0.99929	0	1110771	4
NC_000964.fna	241	4214630	38	202	62	12	2229049	8	798	237	204	192	171	1000	1	NC_000964.100.1000.summary.GGATCC.N	0.998375	0	3275021	50
NC_001263.fna	37	2648638	22	51	39	14	176054	8	66	80	53	50	47	1000	1	NC_001263.100.1000.summary.GGATCC.N	0.99891	0	1642759	7
NC_002162.fna	21	751719	13	26	17	4	195605	3	26	26	25	24	23	1000	1	NC_002162.100.1000.summary.GGATCC.N	0.997704	0	751347	4
NC_002163.fna	49	1641481	22	49	37	10	197645	7	59	38	38	37	35	1000	1	NC_002163.100.1000.summary.GGATCC.N	0.99513	0	1207406	17
NC_002179.fna	286	1229853	7	14	11	4	1096810	3	14	13	14	13	10	1000	1	NC_002179.100.1000.summary.GGATCC.N	0.996883	0	1193235	7
NC_002488.fna	432	2679306	65	153	108	30	192229	17	218	130	116	109	100	1000	1	NC_002488.100.1000.summary.GGATCC.N	0.993283	0	510110	63
NC_002491.fna	288	1226565	4	8	5	2	1188229	2	8	9	10	9	8	1000	1	NC_002491.100.1000.summary.GGATCC.N	1	0	1226651	1
NC_002516.fna	837	6264404	66	145	93	32	432373	25	173	165	142	141	140	1000	1	NC_002516.100.1000.summary.GGATCC.N	0.999845	0	6263490	6
NC_002570.fna	379	4202352	91	458	218	93	72450	36	1770	33020	456	413	356	1000	1	NC_002570.100.1000.summary.GGATCC.N	0.992357	0	229880	153
NC_002578.fna	680	1564906	2	4	3	2	1552848	1	4	5	6	5	4	1000	1	NC_002578.100.1000.summary.GGATCC.N	1	0	1564993	1
NC_002607.fna	342	2014239	7	19	17	12	365478	7	30	27	21	19	16	1000	1	NC_002607.100.1000.summary.GGATCC.N	0.999424	0	1090523	6
NC_002620.fna	273	1072950	2	4	3	2	1051021	1	4	5	6	5	4	1000	1	NC_002620.100.1000.summary.GGATCC.N	1	0	1076216	1
NC_002655.fna	645	5528445	346	953	536	105	148500	34	1729	2299249	941	809	701	1000	1	NC_002655.100.1000.summary.GGATCC.N	0.977102	0	368414	341
NC_002662.fna	42	2365589	45	214	92	19	96626	9	682	68201	218	176	155	1000	1	NC_002662.100.1000.summary.GGATCC.N	0.910841	0	213867	73
NC_002663.fna	163	2257487	23	70	31	9	355071	9	130	78	72	71	68	1000	1	NC_002663.100.1000.summary.GGATCC.N	0.999659	0	1796072	5
NC_002677.fna	863	3268203	33	194	103	71	88340	37	1132	431	196	187	170	1000	1	NC_002677.100.1000.summary.GGATCC.N	0.99851	0	304029	41
NC_002678.fna	1420	7036071	35	79	63	34	523929	20	97	83	69	68	64	1000	1	NC_002678.100.1000.summary.GGATCC.N	0.998611	0	4721275	18
NC_002689.fna	315	1584804	29	59	46	31	82107	17	61	66	61	59	52	1000	1	NC_002689.100.1000.summary.GGATCC.N	0.998205	0	267903	14
NC_002695.fna	639	5498450	269	730	449	89	158239	33	1271	6953286	791	565	483	1000	1	NC_002695.100.1000.summary.GGATCC.N	0.957603	0.119403	420382	315
NC_002696.fna	1058	4016947	27	62	54	46	168191	35	80	84	64	63	62	1000	1	NC_002696.100.1000.summary.GGATCC.N	1	0	4016987	1
NC_002737.fna	100	1852441	28	85	41	10	987471	7	153	173	85	83	74	1000	1	NC_002737.100.1000.summary.GGATCC.N	0.998013	0	987937	18
NC_002745.fna	114	2814816	30	76	61	24	160185	17	113	84	68	67	66	1000	1	NC_002745.100.1000.summary.GGATCC.N	0.996495	0	2811558	11
NC_002754.fna	319	2992245	369	1251	817	95	32342	21	3145	25840000	1839	376	245	1000	1	NC_002754.100.1000.summary.GGATCC.N	0.620125	0.511628	44789	1095
NC_002755.fna	1456	4403837	52	117	92	52	185056	31	144	139	112	107	97	1000	1	NC_002755.100.1000.summary.GGATCC.N	0.998778	0	1460674	30
NC_002758.fna	115	2878529	37	92	70	26	124248	18	135	133	88	87	82	1000	1	NC_002758.100.1000.summary.GGATCC.N	0.996987	0	1024143	14
NC_002771.fna	19	963879	36	126	68	4	154870	3	593	68	52	50	45	1000	1	NC_002771.100.1000.summary.GGATCC.N	0.982945	0	654757	86
NC_002927.fna	1024	5339179	35	92	61	24	801766	13	148	63	56	51	51	1000	1	NC_002927.100.1000.summary.GGATCC.N	0.998719	0	2893037	45
NC_002928.fna	897	4773551	24	131	60	42	201875	34	613	212	129	127	124	1000	1	NC_002928.100.1000.summary.GGATCC.N	0.999352	0	2909158	10
NC_002929.fna	697	4086189	52	2714	333	197	22717	35	138224	11220000	3792	2209	1920	1000	1	NC_002929.100.1000.summary.GGATCC.N	0.489735	0.338028	22717	1352
NC_002932.fna	178	2154946	27	64	46	17	190930	14	86	67	59	58	54	1000	1	NC_002932.100.1000.summary.GGATCC.N	0.998852	0	1199572	14
NC_002935.fna	664	2488635	28	71	45	20	165169	16	105	82	73	70	66	1000	1	NC_002935.100.1000.summary.GGATCC.N	0.999322	0	635023	9
NC_002936.fna	42	1469720	5	12	8	3	899949	4	16	14	14	13	12	1000	1	NC_002936.100.1000.summary.GGATCC.N	0.999999	0	1485268	1
NC_002937.fna	62	3570858	19	45	31	14	285086	11	60	47	44	43	42	1000	1	NC_002937.100.1000.summary.GGATCC.N	0.999856	0	3570715	4
NC_002939.fna	612	3814139	26	62	54	24	227884	21	94	209	62	58	53	1000	1	NC_002939.100.1000.summary.GGATCC.N	0.99829	0	1098026	16
NC_002942.fna	360	3397754	25	67	39	15	812057	11	115	94	63	62	61	1000	1	NC_002942.100.1000.summary.GGATCC.N	0.999684	0	3396692	7
NC_002944.fna	1594	4829781	34	92	73	46	205181	33	186	145	94	92	88	1000	1	NC_002944.100.1000.summary.GGATCC.N	0.999822	0	1237753	8
NC_002945.fna	1443	4345492	55	121	97	44	186197	28	145	130	112	111	110	1000	1	NC_002945.100.1000.summary.GGATCC.N	0.999725	0	4345099	12
NC_002946.fna	57	2153922	135	403	256	34	36544	6	816	2155988	372	195	166	1000	1	NC_002946.100.1000.summary.GGATCC.N	0.584174	0.461538	47720	259
NC_002947.fna	530	6181863	116	357	217	55	171196	37	722	736	334	289	274	1000	1	NC_002947.100.1000.summary.GGATCC.N	0.996878	0	1157729	101
NC_002950.fna	507	2343476	128	581	269	82	41871	24	2244	2819501	555	454	390	1000	1	NC_002950.100.1000.summary.GGATCC.N	0.988335	0.0408163	135290	246
NC_002951.fna	120	2809422	43	112	79	24	208548	12	166	115	101	98	90	1000	1	NC_002951.100.1000.summary.GGATCC.N	0.996584	0	883620	32
NC_002952.fna	109	2902619	56	184	112	34	104944	19	386	670	179	166	145	1000	1	NC_002952.100.1000.summary.GGATCC.N	0.995549	0	424260	59
NC_002953.fna	112	2799802	40	108	73	28	165531	13	171	110	92	91	85	1000	1	NC_002953.100.1000.summary.GGATCC.N	0.996633	0	2421043	29
NC_002967.fna	219	2843201	60	121	99	34	124090	22	123	237	123	118	113	1000	1	NC_002967.100.1000.summary.GGATCC.N	0.9981	0	1514025	16
NC_002971.fna	93	1995281	10	77	36	25	102620	12	432	265	79	78	75	1000	1	NC_002971.100.1000.summary.GGATCC.N	0.999754	0	1126600	4
NC_002973.fna	217	2905187	7	22	13	5	1639893	5	42	27	24	23	18	1000	1	NC_002973.100.1000.summary.GGATCC.N	0.997784	0	1644285	9
NC_002976.fna	101	2616530	76	253	138	31	90514	13	565	987	236	217	205	1000	1	NC_002976.100.1000.summary.GGATCC.N	0.996671	0	522817	61
NC_002977.fna	692	3304561	25	69	56	36	124746	29	164	113	69	68	67	1000	1	NC_002977.100.1000.summary.GGATCC.N	0.999946	0	3305597	3
NC_002978.fna	195	1267782	102	337	233	72	17048	10	819	6040000	366	156	125	1000	1	NC_002978.100.1000.summary.GGATCC.N	0.566763	0.380952	29819	249
NC_003030.fna	152	3940880	39	217	66	12	549627	9	946	1179	207	195	179	1000	1	NC_003030.100.1000.summary.GGATCC.N	0.993229	0	2842844	95
NC_003047.fna	811	3654135	51	139	109	63	97831	41	235	211	136	133	127	1000	1	NC_003047.100.1000.summary.GGATCC.N	0.997869	0	1094888	19
NC_003098.fna	179	2038615	69	159	132	39	68858	22	206	274	147	132	120	1000	1	NC_003098.100.1000.summary.GGATCC.N	0.995232	0	310373	50
NC_003103.fna	81	1268755	2	11	6	1	1267103	1	36	2	4	4	1	1000	1	NC_003103.100.1000.summary.GGATCC.N	0.998801	0	1267235	10
NC_003106.fna	234	2694756	92	228	172	57	84983	18	338	2398	228	201	181	1000	1	NC_003106.100.1000.summary.GGATCC.N	0.979931	0	244213	70
NC_003112.fna	66	2272360	210	719	520	46	15623	1	2557	780000	150	64	50	1000	1	NC_003112.100.1000.summary.GGATCC.N	0.099438	0.666667	15623	700
NC_003116.fna	65	2184406	197	839	533	46	15463	6	4450	6300000	621	218	142	1000	1	NC_003116.100.1000.summary.GGATCC.N	0.190883	0.769231	15463	775
NC_003143.fna	697	4653728	94	583	305	158	35886	46	5354	3262980	883	492	426	1000	1	NC_003143.100.1000.summary.GGATCC.N	0.793606	0.0645161	134492	236
NC_003197.fna	295	4857432	53	143	89	35	239131	23	247	165	143	139	129	1000	1	NC_003197.100.1000.summary.GGATCC.N	0.998517	0	2506987	24
NC_003198.fna	264	4809037	26	178	70	39	159080	24	941	264	174	170	161	1000	1	NC_003198.100.1000.summary.GGATCC.N	0.998948	0	2913246	26
NC_003210.fna	203	2944528	10	33	17	10	1496263	5	67	33	31	30	25	1000	1	NC_003210.100.1000.summary.GGATCC.N	0.99762	0	1500709	13
NC_003212.fna	202	3011208	19	50	27	7	1520947	7	80	66	52	51	46	1000	1	NC_003212.100.1000.summary.GGATCC.N	0.997481	0	1525403	9
NC_003228.fna	376	5205140	28	106	45	23	553383	16	275	123	108	107	102	1000	1	NC_003228.100.1000.summary.GGATCC.N	0.999024	0	3148209	9
NC_003272.fna	11	6413771	61	175	133	9	128187	2	326	148564	148	54	49	1000	1	NC_003272.100.1000.summary.GGATCC.N	0.364954	0	128187	141
NC_003295.fna	512	3716413	37	88	71	33	187634	24	121	108	84	81	77	1000	1	NC_003295.100.1000.summary.GGATCC.N	0.999322	0	3250508	15
NC_003317.fna	148	2117144	15	33	25	15	269685	11	42	42	35	33	31	1000	1	NC_003317.100.1000.summary.GGATCC.N	0.999451	0	1228402	6
NC_003364.fna	327	2222430	37	79	63	24	125308	17	89	170	81	77	70	1000	1	NC_003364.100.1000.summary.GGATCC.N	0.999022	0	615262	15
NC_003366.fna	110	3031430	42	181	67	18	230259	12	532	210	180	171	136	1000	1	NC_003366.100.1000.summary.GGATCC.N	0.996445	0	1827105	51
NC_003413.fna	273	1908256	25	76	49	31	90389	17	165	104	78	77	76	1000	1	NC_003413.100.1000.summary.GGATCC.N	1.00001	0	1908949	1
NC_003450.fna	1155	3309401	50	125	68	22	230484	18	175	134	127	122	113	1000	1	NC_003450.100.1000.summary.GGATCC.N	0.999048	0	774021	21
NC_003454.fna	38	2174500	42	105	64	14	196237	6	151	151	107	101	95	1000	1	NC_003454.100.1000.summary.GGATCC.N	0.998109	0	730875	16
NC_003485.fna	99	1895017	23	89	55	26	86491	13	266	136	91	87	72	1000	1	NC_003485.100.1000.summary.GGATCC.N	0.990838	0	240544	29
NC_003551.fna	1137	1694969	2	4	4	4	412660	4	4	5	6	5	4	1000	1	NC_003551.100.1000.summary.GGATCC.N	1	0	1694975	1
NC_003552.fna	869	5751492	334	1244	671	209	35635	53	4078	14980134	2618	821	729	1000	1	NC_003552.100.1000.summary.GGATCC.N	0.818518	0.242991	98401	626
NC_003869.fna	106	2689445	148	480	273	51	45152	13	1185	1589250	575	315	285	1000	1	NC_003869.100.1000.summary.GGATCC.N	0.827492	0.0740741	111245	234
NC_003901.fna	516	4096345	108	290	189	91	61819	45	494	352	290	285	272	1000	1	NC_003901.100.1000.summary.GGATCC.N	0.997972	0	746393	31
NC_003902.fna	876	5076188	82	261	162	65	172594	36	545	3611	263	251	240	1000	1	NC_003902.100.1000.summary.GGATCC.N	0.998994	0	1017131	32
NC_003909.fna	364	5224283	44	223	78	18	955412	14	963	545	225	212	186	1000	1	NC_003909.100.1000.summary.GGATCC.N	0.99825	0	3948667	60
NC_003910.fna	210	5373180	74	225	117	34	200299	23	540	334795	221	202	156	1000	1	NC_003910.100.1000.summary.GGATCC.N	0.998482	0	3746577	53
NC_003912.fna	49	1777831	17	35	30	9	263639	7	37	30	29	28	25	1000	1	NC_003912.100.1000.summary.GGATCC.N	0.996547	0	1265882	13
NC_003919.fna	879	5175554	36	123	77	42	224973	35	366	170	121	120	103	1000	1	NC_003919.100.1000.summary.GGATCC.N	0.997796	0	684551	38
NC_003923.fna	116	2820462	44	113	81	28	116516	13	170	114	97	94	87	1000	1	NC_003923.100.1000.summary.GGATCC.N	0.997242	0	2437625	33
NC_003997.fna	358	5227293	25	180	45	12	1662202	8	876	1326	180	175	157	1000	1	NC_003997.100.1000.summary.GGATCC.N	0.999079	0	4700214	37
NC_004070.fna	97	1900521	47	114	77	18	173601	9	166	138	109	106	99	1000	1	NC_004070.100.1000.summary.GGATCC.N	0.99788	0	645382	21
NC_004088.fna	695	4600755	107	648	302	146	38786	44	5223	5500103	990	524	457	1000	1	NC_004088.100.1000.summary.GGATCC.N	0.814113	0.134831	154558	263
NC_004113.fna	588	2593857	124	476	284	76	55110	34	1298	316028	471	350	271	1000	1	NC_004113.100.1000.summary.GGATCC.N	0.986586	0	103101	264
NC_004116.fna	106	2160267	26	68	48	25	124727	11	114	84	70	68	63	1000	1	NC_004116.100.1000.summary.GGATCC.N	0.998724	0	1764498	10
NC_004129.fna	938	7074893	32	72	51	13	1196766	9	88	69	65	64	60	1000	1	NC_004129.100.1000.summary.GGATCC.N	0.998856	0	4575797	16
NC_004193.fna	383	3630528	51	184	100	35	176455	23	424	497	180	170	153	1000	1	NC_004193.100.1000.summary.GGATCC.N	0.997988	0	2023746	49
NC_004307.fna	334	2256640	19	47	29	17	263455	13	69	56	49	48	47	1000	1	NC_004307.100.1000.summary.GGATCC.N	1	0	2257940	1
NC_004310.fna	153	2107794	11	33	21	14	282865	12	64	46	35	34	33	1000	1	NC_004310.100.1000.summary.GGATCC.N	1	0	2107803	1
NC_004337.fna	475	4607203	249	3092	677	168	28717	32	46274	30250012	4004	1588	1215	1000	1	NC_004337.100.1000.summary.GGATCC.N	0.575668	0.646154	28824	2248
NC_004342.fna	611	4332241	140	720	326	125	49879	45	4227	24400175	766	513	412	1000	1	NC_004342.100.1000.summary.GGATCC.N	0.960964	0.153846	134309	378
NC_004343.fna	40	358943	7	18	13	4	181937	3	26	17	17	16	15	1000	1	NC_004343.100.1000.summary.GGATCC.N	0.998529	0	358435	4
NC_004347.fna	491	4969803	195	1208	490	133	36137	36	7030	44962203	2228	610	431	1000	1	NC_004347.100.1000.summary.GGATCC.N	0.624144	0.657534	48874	951
NC_004350.fna	182	2030921	22	54	38	20	110951	16	77	58	52	51	48	1000	1	NC_004350.100.1000.summary.GGATCC.N	0.998973	0	1861423	8
NC_004368.fna	126	2211485	26	73	42	16	258984	11	148	78	71	69	66	1000	1	NC_004368.100.1000.summary.GGATCC.N	0.998762	0	1980661	10
NC_004369.fna	1809	3147090	62	180	118	61	110328	33	318	531	182	174	166	1000	1	NC_004369.100.1000.summary.GGATCC.N	0.996935	0	734524	22
NC_004431.fna	560	5231428	164	447	258	66	132833	33	869	646	437	422	390	1000	1	NC_004431.100.1000.summary.GGATCC.N	0.996034	0	479067	87
NC_004432.fna	17	1358633	77	207	155	12	130264	3	338	540031	101	79	65	1000	1	NC_004432.100.1000.summary.GGATCC.N	0.705974	0.285714	247982	159
NC_004460.fna	121	1844853	7	18	11	4	936684	3	26	17	17	16	15	1000	1	NC_004460.100.1000.summary.GGATCC.N	0.999428	0	1843940	4
NC_004461.fna	98	2499279	63	251	112	31	88930	11	712	20710	241	238	227	1000	1	NC_004461.100.1000.summary.GGATCC.N	0.997733	0	446643	35
NC_004463.fna	1836	9105828	109	383	211	86	250546	45	1035	947	369	359	331	1000	1	NC_004463.100.1000.summary.GGATCC.N	0.998487	0	1502542	77
NC_004547.fna	524	5064019	41	102	69	30	264393	25	150	113	100	95	84	1000	1	NC_004547.100.1000.summary.GGATCC.N	0.995303	0	1667280	30
NC_004551.fna	139	925938	46	114	99	23	94132	7	175	322	99	82	74	1000	1	NC_004551.100.1000.summary.GGATCC.N	0.978351	0	338041	49
NC_004556.fna	423	2519802	147	376	236	35	103582	18	583	2128	341	324	282	1000	1	NC_004556.100.1000.summary.GGATCC.N	0.979881	0	312538	132
NC_004557.fna	150	2799251	29	77	51	23	243544	11	125	94	75	74	71	1000	1	NC_004557.100.1000.summary.GGATCC.N	0.999488	0	2597573	9
NC_004567.fna	254	3308274	43	118	71	25	180291	17	199	148	120	119	114	1000	1	NC_004567.100.1000.summary.GGATCC.N	0.999352	0	605888	9
NC_004572.fna	139	927303	44	115	98	24	94628	8	196	27769	99	79	67	1000	1	NC_004572.100.1000.summary.GGATCC.N	0.967632	0	216587	66
NC_004578.fna	461	6397126	99	531	274	119	68692	46	3221	5180038	782	410	378	1000	1	NC_004578.100.1000.summary.GGATCC.N	0.898643	0.150538	269671	202
NC_004603.fna	188	3288558	65	203	116	19	490689	13	492	1172	161	144	131	1000	1	NC_004603.100.1000.summary.GGATCC.N	0.994564	0	833651	86
NC_004605.fna	101	1877212	20	74	39	9	1098806	3	233	67	63	57	49	1000	1	NC_004605.100.1000.summary.GGATCC.N	0.998399	0	1123897	31
NC_004606.fna	98	1894275	38	85	70	19	257176	7	107	96	83	72	54	1000	1	NC_004606.100.1000.summary.GGATCC.N	0.987408	0	973322	47
NC_004663.fna	238	6260361	59	153	100	44	198180	21	240	229	155	154	151	1000	1	NC_004663.100.1000.summary.GGATCC.N	0.999786	0	1698501	5
NC_004668.fna	237	3218031	34	88	62	29	132954	20	158	126	70	69	66	1000	1	NC_004668.100.1000.summary.GGATCC.N	0.998113	0	2346382	25
NC_004722.fna	362	5411809	49	222	94	36	343476	18	934	316	212	205	184	1000	1	NC_004722.100.1000.summary.GGATCC.N	0.99808	0	4695163	56
NC_004741.fna	474	4599354	229	2853	636	165	29438	32	41079	22428387	4546	1400	1001	1000	1	NC_004741.100.1000.summary.GGATCC.N	0.458389	0.523077	29438	2362
NC_004757.fna	495	2812094	53	333	141	67	50773	35	1663	72369	325	291	274	1000	1	NC_004757.100.1000.summary.GGATCC.N	0.981278	0	386910	80
NC_004829.fna	56	996422	86	177	150	17	86363	7	187	3451	174	132	113	1000	1	NC_004829.100.1000.summary.GGATCC.N	0.96675	0	108905	90
NC_004842.fna	124	1197687	51	142	106	20	67533	11	237	2920000	131	79	75	1000	1	NC_004842.100.1000.summary.GGATCC.N	0.927641	0.0869565	150893	87
NC_004917.fna	7	1799146	7	17	16	3	235451	1	23	91	16	15	11	1000	1	NC_004917.100.1000.summary.GGATCC.N	0.922716	0	968768	8
NC_005027.fna	2351	7145576	94	269	167	85	184288	53	505	361	256	254	242	1000	1	NC_005027.100.1000.summary.GGATCC.N	0.998632	0	1688426	39
NC_005042.fna	169	1751080	4	8	7	2	1708078	2	8	7	8	7	5	1000	1	NC_005042.100.1000.summary.GGATCC.N	0.999919	0	1751043	3
NC_005043.fna	291	1225935	5	10	7	3	1189177	2	10	9	10	9	8	1000	1	NC_005043.100.1000.summary.GGATCC.N	0.99973	0	1227556	3
NC_005061.fna	48	705557	1	4	3	1	705339	1	9	1	3	3	0	1000	1	NC_005061.100.1000.summary.GGATCC.N	0.999439	0	705339	4
NC_005070.fna	1265	2434428	38	126	73	37	243836	14	377	87	76	73	66	1000	1	NC_005070.100.1000.summary.GGATCC.N	0.994889	0	851068	65
NC_005071.fna	612	2410873	27	55	46	19	411061	11	57	58	53	51	49	1000	1	NC_005071.100.1000.summary.GGATCC.N	0.999197	0	1787719	10
NC_005072.fna	135	1657990	4	12	7	2	1547144	2	26	8	9	8	7	1000	1	NC_005072.100.1000.summary.GGATCC.N	0.999815	0	1657687	6
NC_005085.fna	661	4751080	64	175	123	32	346876	22	288	173	155	128	111	1000	1	NC_005085.100.1000.summary.GGATCC.N	0.995474	0	1061853	92
NC_005090.fna	123	2110355	13	36	34	20	335963	11	73	76	38	37	36	1000	1	NC_005090.100.1000.summary.GGATCC.N	1	0	2116452	1
NC_005125.fna	853	4659019	47	108	78	45	151056	36	141	119	106	105	102	1000	1	NC_005125.100.1000.summary.GGATCC.N	0.999471	0	2843815	9
NC_005126.fna	240	5688987	388	1282	731	111	31572	18	4346	10950000	1372	414	328	1000	1	NC_005126.100.1000.summary.GGATCC.N	0.398504	0.594595	31572	1061
NC_005139.fna	288	3354505	97	301	178	24	213920	18	642	2925	272	208	182	1000	1	NC_005139.100.1000.summary.GGATCC.N	0.971993	0	1015428	144
NC_005295.fna	50	1516355	40	129	84	14	159836	7	273	36	38	36	33	1000	1	NC_005295.100.1000.summary.GGATCC.N	0.992697	0	764179	98
NC_005296.fna	895	5459213	16	34	21	9	812338	9	38	37	36	35	34	1000	1	NC_005296.100.1000.summary.GGATCC.N	1	0	5459750	1
NC_005303.fna	12	860631	144	375	222	5	54426	2	567	1460000	483	205	163	1000	1	NC_005303.100.1000.summary.GGATCC.N	0.634474	0.8	54597	256
NC_005362.fna	186	1992676	18	47	41	18	189007	13	76	47	35	34	28	1000	1	NC_005362.100.1000.summary.GGATCC.N	0.992142	0	1499799	26
NC_005363.fna	1217	3782950	2	4	3	2	2914892	2	4	4	6	5	4	1000	1	NC_005363.100.1000.summary.GGATCC.N	1	0	3783122	1
NC_005364.fna	15	1211703	229	2062	476	8	17577	1	19070	2200000	105	100	51	1000	1	NC_005364.100.1000.summary.GGATCC.N	0.130126	0.666667	17577	2043
NC_005773.fna	411	5928787	108	1064	291	105	66569	47	10533	7920129	1674	733	589	1000	1	NC_005773.100.1000.summary.GGATCC.N	0.850062	0.147368	130818	599
NC_005791.fna	157	1661137	8	22	17	5	482440	5	35	15	16	15	14	1000	1	NC_005791.100.1000.summary.GGATCC.N	0.998147	0	1659062	9
NC_005810.fna	700	4595065	126	627	311	147	39707	47	3892	4400000	860	508	464	1000	1	NC_005810.100.1000.summary.GGATCC.N	0.86813	0.0842105	204172	216
NC_005823.fna	620	4277185	134	415	281	117	58692	51	873	1069493	379	344	313	1000	1	NC_005823.100.1000.summary.GGATCC.N	0.995961	0	388858	130
NC_005835.fna	800	1894877	22	44	29	10	474421	9	44	47	46	45	44	1000	1	NC_005835.100.1000.summary.GGATCC.N	1	0	1894922	1
NC_005861.fna	234	2414465	54	118	85	26	118369	19	139	229	118	113	109	1000	1	NC_005861.100.1000.summary.GGATCC.N	0.996126	0	443769	13
NC_005877.fna	261	1545895	2	4	3	2	1253856	2	4	4	6	5	4	1000	1	NC_005877.100.1000.summary.GGATCC.N	0.999999	0	1546005	1
NC_005945.fna	358	5228663	24	186	43	11	2100017	7	926	1945	188	183	169	1000	1	NC_005945.100.1000.summary.GGATCC.N	0.999231	0	4701740	28
NC_005955.fna	124	1581384	30	75	56	19	212117	11	106	87	64	61	52	1000	1	NC_005955.100.1000.summary.GGATCC.N	0.994519	0	1106170	35
NC_005956.fna	121	1931047	130	354	213	23	122102	12	617	2238	311	276	254	1000	1	NC_005956.100.1000.summary.GGATCC.N	0.98434	0	339993	121
NC_005957.fna	367	5237682	48	323	95	47	212620	28	1735	14079	321	314	291	1000	1	NC_005957.100.1000.summary.GGATCC.N	0.996406	0	2123269	49
NC_005966.fna	184	3598621	32	85	50	17	349211	14	133	84	76	75	71	1000	1	NC_005966.100.1000.summary.GGATCC.N	0.997331	0	2968442	18
NC_006055.fna	15	793224	3	16	7	2	670539	2	64	3	5	4	2	1000	1	NC_006055.100.1000.summary.GGATCC.N	0.995923	0	790038	14
NC_006085.fna	914	2560265	10	20	11	2	2278475	2	20	20	22	21	20	1000	1	NC_006085.100.1000.summary.GGATCC.N	0.999999	0	2560378	1
NC_006086.fna	105	1899877	24	58	48	21	145792	12	87	69	60	55	49	1000	1	NC_006086.100.1000.summary.GGATCC.N	0.991343	0	379149	14
NC_006087.fna	312	2584158	38	246	110	60	71594	27	1518	3132	238	222	203	1000	1	NC_006087.100.1000.summary.GGATCC.N	0.984604	0	216805	63
NC_006138.fna	381	3523383	52	204	92	20	341400	13	634	195	158	147	129	1000	1	NC_006138.100.1000.summary.GGATCC.N	0.993765	0	595114	94
NC_006142.fna	27	1111496	1	6	3	1	1110875	1	20	1	3	3	0	1000	1	NC_006142.100.1000.summary.GGATCC.N	0.999325	0	1110875	6
NC_006155.fna	725	4744671	155	503	284	102	75363	48	1691	785	483	453	431	1000	1	NC_006155.100.1000.summary.GGATCC.N	0.996038	0	391952	96
NC_006177.fna	1799	3566135	165	677	297	83	108595	31	2351	144747	662	600	519	1000	1	NC_006177.100.1000.summary.GGATCC.N	0.991539	0	216793	219
NC_006274.fna	373	5300915	24	191	51	13	1290438	10	1095	48841	191	186	165	1000	1	NC_006274.100.1000.summary.GGATCC.N	0.997592	0	4573886	42
NC_006300.fna	353	2314078	41	110	67	17	157161	14	177	122	108	98	88	1000	1	NC_006300.100.1000.summary.GGATCC.N	0.995135	0	553555	32
NC_006322.fna	433	4222645	30	105	58	23	403973	20	252	114	95	93	84	1000	1	NC_006322.100.1000.summary.GGATCC.N	0.996984	0	2686322	30
NC_006347.fna	380	5277274	65	200	103	38	520025	20	424	247	182	176	157	1000	1	NC_006347.100.1000.summary.GGATCC.N	0.997444	0	3057798	61
NC_006348.fna	454	3510148	42	610	160	83	54948	42	7664	6388739	874	486	443	1000	1	NC_006348.100.1000.summary.GGATCC.N	0.925397	0.117647	184033	202
NC_006349.fna	269	2325379	31	218	86	43	77172	26	2300	1751	144	138	131	1000	1	NC_006349.100.1000.summary.GGATCC.N	0.994351	0	743199	94
NC_006350.fna	519	4074542	31	68	42	17	486511	13	80	71	66	65	64	1000	1	NC_006350.100.1000.summary.GGATCC.N	0.999766	0	4073603	5
NC_006351.fna	372	3173005	75	176	130	21	262432	14	233	983	154	109	88	1000	1	NC_006351.100.1000.summary.GGATCC.N	0.99276	0	1031771	106
NC_006360.fna	36	892758	14	28	17	4	627332	2	28	30	30	29	28	1000	1	NC_006360.100.1000.summary.GGATCC.N	1	0	893021	1
NC_006361.fna	1733	6021225	34	93	52	29	608347	17	147	104	95	91	82	1000	1	NC_006361.100.1000.summary.GGATCC.N	0.999051	0	1398690	19
NC_006368.fna	365	3503610	56	265	99	33	197046	24	1537	364	219	207	191	1000	1	NC_006368.100.1000.summary.GGATCC.N	0.996669	0	2776363	92
NC_006369.fna	354	3345687	28	166	56	17	339864	13	1118	252	128	118	102	1000	1	NC_006369.100.1000.summary.GGATCC.N	0.996576	0	1294271	70
NC_006370.fna	303	4085304	234	1124	474	83	45626	35	4352	22150000	1913	566	445	1000	1	NC_006370.100.1000.summary.GGATCC.N	0.72776	0.478873	101126	827
NC_006371.fna	163	2237943	204	1107	415	73	25509	12	5600	7322204	2117	652	522	1000	1	NC_006371.100.1000.summary.GGATCC.N	0.47976	0.48	25509	772
NC_006396.fna	131	3131724	4	8	7	4	872009	4	8	9	10	9	6	1000	1	NC_006396.100.1000.summary.GGATCC.N	0.99854	0	1639364	5
NC_006448.fna	147	1796846	68	176	122	42	56971	9	275	918	187	169	158	1000	1	NC_006448.100.1000.summary.GGATCC.N	0.998627	0	456525	29
NC_006449.fna	153	1796226	58	160	115	34	67845	12	281	371	160	143	125	1000	1	NC_006449.100.1000.summary.GGATCC.N	0.997135	0	322612	49
NC_006461.fna	775	1849742	12	26	20	13	245801	11	30	31	28	27	26	1000	1	NC_006461.100.1000.summary.GGATCC.N	1	0	1849759	1
NC_006510.fna	461	3544776	170	500	285	76	84056	31	1003	8048	499	444	406	1000	1	NC_006510.100.1000.summary.GGATCC.N	0.993947	0	365951	131
NC_006511.fna	264	4585229	33	105	58	26	228438	23	220	116	99	96	90	1000	1	NC_006511.100.1000.summary.GGATCC.N	0.997232	0	958702	21
NC_006512.fna	215	2839318	29	105	51	22	268749	15	245	1468	109	104	96	1000	1	NC_006512.100.1000.summary.GGATCC.N	0.998885	0	757278	16
NC_006526.fna	157	2056416	12	26	18	9	1050697	4	30	28	26	25	24	1000	1	NC_006526.100.1000.summary.GGATCC.N	0.999848	0	2056230	3
NC_006570.fna	62	1892819	16	227	82	29	37575	6	2540	740015	195	146	108	1000	1	NC_006570.100.1000.summary.GGATCC.N	0.424352	0.153846	44963	154
NC_006576.fna	589	2696255	5	10	7	3	2046103	3	10	12	12	11	10	1000	1	NC_006576.100.1000.summary.GGATCC.N	1	0	2696404	1
NC_006582.fna	344	4303871	44	194	82	20	348100	16	588	2959	217	180	161	1000	1	NC_006582.100.1000.summary.GGATCC.N	0.998474	0	2869048	49
NC_006624.fna	276	2088737	2	4	4	4	1225102	4	4	5	6	5	4	1000	1	NC_006624.100.1000.summary.GGATCC.N	1	0	2088764	1
NC_006677.fna	785	2702173	33	184	88	57	119826	24	727	2275	190	174	152	1000	1	NC_006677.100.1000.summary.GGATCC.N	0.996301	0	454841	49
NC_006831.fna	52	1499920	15	46	29	8	254610	5	135	18	18	17	16	1000	1	NC_006831.100.1000.summary.GGATCC.N	0.998014	0	1496943	31
NC_006832.fna	51	1512977	32	95	68	14	159758	7	182	28	30	29	27	1000	1	NC_006832.100.1000.summary.GGATCC.N	0.994002	0	1503947	68
NC_006833.fna	64	1080084	15	46	46	25	42913	10	99	154	48	47	46	1000	1	NC_006833.100.1000.summary.GGATCC.N	1	0	1080306	1
NC_006834.fna	815	4941439	992	7257	2531	275	21946	41	54542	126776148	12934	2058	1490	1000	1	NC_006834.100.1000.summary.GGATCC.N	0.403481	0.843373	21946	6491
NC_006905.fna	264	4755700	60	188	114	47	114086	28	407	251	186	181	174	1000	1	NC_006905.100.1000.summary.GGATCC.N	0.999606	0	3748387	20
NC_006908.fna	6	777079	27	79	49	4	212577	2	148	26	26	25	23	1000	1	NC_006908.100.1000.summary.GGATCC.N	0.976831	0	759097	56
NC_006932.fna	152	2124241	10	29	20	13	269790	12	51	31	25	24	23	1000	1	NC_006932.100.1000.summary.GGATCC.N	0.999202	0	2122574	7
NC_006933.fna	88	1162204	5	10	7	3	617209	3	10	12	12	11	10	1000	1	NC_006933.100.1000.summary.GGATCC.N	1	0	1162373	1
NC_006958.fna	1157	3282708	47	121	66	25	230486	20	175	131	123	118	109	1000	1	NC_006958.100.1000.summary.GGATCC.N	0.999043	0	775490	21
NC_007005.fna	538	6093698	117	280	218	76	157666	41	382	275	216	211	202	1000	1	NC_007005.100.1000.summary.GGATCC.N	0.99688	0	3999603	86
NC_007086.fna	891	5148708	90	275	182	67	172657	36	607	3950	277	253	228	1000	1	NC_007086.100.1000.summary.GGATCC.N	0.997653	0	463608	70
NC_007109.fna	97	1485148	23	131	53	25	59220	9	553	1581	129	128	123	1000	1	NC_007109.100.1000.summary.GGATCC.N	0.998441	0	864360	13
NC_007164.fna	858	2462499	66	233	151	45	97152	23	544	1616773	259	182	147	1000	1	NC_007164.100.1000.summary.GGATCC.N	0.95868	0.0425532	185927	113
NC_007168.fna	87	2685015	161	913	366	43	39792	7	4520	11800000	843	431	334	1000	1	NC_007168.100.1000.summary.GGATCC.N	0.416772	0.666667	39792	700
NC_007204.fna	71	2650701	106	1267	420	60	14005	1	17131	160000	985	384	247	1000	1	NC_007204.100.1000.summary.GGATCC.N	0.141655	0	14005	1201
NC_007205.fna	73	1308759	13	29	26	6	1044983	2	35	205	31	25	20	1000	1	NC_007205.100.1000.summary.GGATCC.N	0.99797	0	1292260	14
NC_007294.fna	13	799476	108	256	205	8	56427	1	352	315	235	128	115	1000	1	NC_007294.100.1000.summary.GGATCC.N	0.934847	0	656002	155
NC_007295.fna	40	897405	47	124	66	9	182501	7	199	539	123	122	117	1000	1	NC_007295.100.1000.summary.GGATCC.N	0.993111	0	615401	11
NC_007296.fna	102	1897573	19	59	35	13	183630	9	172	57	42	41	38	1000	1	NC_007296.100.1000.summary.GGATCC.N	0.995543	0	744446	24
NC_007298.fna	347	4501104	24	71	40	22	283760	20	182	165	63	62	61	1000	1	NC_007298.100.1000.summary.GGATCC.N	0.999403	0	4503628	11
NC_007332.fna	39	920079	46	134	79	16	96521	7	236	311	136	130	115	1000	1	NC_007332.100.1000.summary.GGATCC.N	0.992857	0	234364	30
NC_007333.fna	1294	3642249	18	53	29	10	547601	8	95	1039	55	52	47	1000	1	NC_007333.100.1000.summary.GGATCC.N	0.99836	0	1091092	11
NC_007335.fna	191	1842899	19	42	36	13	372265	6	51	50	40	39	38	1000	1	NC_007335.100.1000.summary.GGATCC.N	0.999671	0	1842344	5
NC_007347.fna	757	3806533	26	63	43	18	388791	13	87	70	61	60	50	1000	1	NC_007347.100.1000.summary.GGATCC.N	0.997751	0	953578	23
NC_007348.fna	518	2726152	9	26	13	2	2180006	2	42	29	28	27	23	1000	1	NC_007348.100.1000.summary.GGATCC.N	0.999398	0	2181588	7
NC_007350.fna	114	2516575	24	63	35	11	309000	8	93	72	65	64	59	1000	1	NC_007350.100.1000.summary.GGATCC.N	0.998798	0	1343000	9
NC_007354.fna	53	1315030	26	77	54	14	120483	9	143	29	29	28	24	1000	1	NC_007354.100.1000.summary.GGATCC.N	0.995144	0	658905	54
NC_007355.fna	477	4837408	246	607	443	122	53969	48	919	5140	541	522	488	1000	1	NC_007355.100.1000.summary.GGATCC.N	0.99309	0	234941	157
NC_007356.fna	41	1395502	16	32	23	6	809358	3	32	53	34	33	32	1000	1	NC_007356.100.1000.summary.GGATCC.N	1	0	1395568	1
NC_007384.fna	487	4825265	204	3976	664	185	22615	35	114303	23521673	5511	2414	1979	1000	1	NC_007384.100.1000.summary.GGATCC.N	0.441678	0.507042	22615	2659
NC_007404.fna	350	2909809	13	26	18	6	732881	4	26	26	25	24	23	1000	1	NC_007404.100.1000.summary.GGATCC.N	0.999637	0	2908802	4
NC_007406.fna	679	3402093	65	407	186	79	62312	38	1829	10196296	687	292	257	1000	1	NC_007406.100.1000.summary.GGATCC.N	0.917058	0.181818	151423	198
NC_007413.fna	13	6365727	41	175	104	9	169868	2	559	250000	108	63	50	1000	1	NC_007413.100.1000.summary.GGATCC.N	0.339214	0	169868	146
NC_007426.fna	63	2595221	24	48	33	12	341292	5	48	50	50	49	48	1000	1	NC_007426.100.1000.summary.GGATCC.N	1	0	2595262	1
NC_007432.fna	123	2127839	30	99	53	22	140887	14	244	116	96	94	86	1000	1	NC_007432.100.1000.summary.GGATCC.N	0.997382	0	1447735	21
NC_007434.fna	520	4126292	34	74	53	25	286738	17	89	80	73	71	68	1000	1	NC_007434.100.1000.summary.GGATCC.N	0.999762	0	3634386	9
NC_007435.fna	390	3181762	78	187	144	22	186379	17	270	260	168	109	88	1000	1	NC_007435.100.1000.summary.GGATCC.N	0.992606	0	2644545	120
NC_007481.fna	128	3214944	41	128	73	26	184561	17	248	246	112	104	95	1000	1	NC_007481.100.1000.summary.GGATCC.N	0.996922	0	471165	45
NC_007484.fna	321	3481691	29	98	59	29	158609	20	280	133	93	92	89	1000	1	NC_007484.100.1000.summary.GGATCC.N	0.99877	0	2059450	12
NC_007492.fna	1188	6438405	61	147	98	38	348953	25	200	137	127	126	122	1000	1	NC_007492.100.1000.summary.GGATCC.N	0.998236	0	3698060	29
NC_007493.fna	1502	3188609	17	35	26	15	1159206	5	37	36	35	34	33	1000	1	NC_007493.100.1000.summary.GGATCC.N	0.999928	0	3188399	3
NC_007494.fna	488	943016	3	6	4	2	904736	2	6	6	8	7	6	1000	1	NC_007494.100.1000.summary.GGATCC.N	0.999999	0	943603	1
NC_007498.fna	896	3665893	70	225	123	40	165276	28	669	233	191	178	161	1000	1	NC_007498.100.1000.summary.GGATCC.N	0.99735	0	544499	77
NC_007503.fna	217	2401520	64	174	98	28	165816	14	285	227	176	166	150	1000	1	NC_007503.100.1000.summary.GGATCC.N	0.9973	0	322137	37
NC_007508.fna	815	5178466	38	121	89	53	182837	34	306	253	123	122	119	1000	1	NC_007508.100.1000.summary.GGATCC.N	0.99974	0	4149755	5
NC_007509.fna	298	1395069	4	9	7	3	908794	3	11	8	9	8	7	1000	1	NC_007509.100.1000.summary.GGATCC.N	0.999217	0	1393992	3
NC_007510.fna	704	3694126	20	40	27	8	509226	7	40	39	40	38	38	1000	1	NC_007510.100.1000.summary.GGATCC.N	0.999865	0	3694171	3
NC_007511.fna	640	3587082	1	3	2	1	3586766	1	5	1	3	3	0	1000	1	NC_007511.100.1000.summary.GGATCC.N	0.99988	0	3586766	3
NC_007512.fna	699	2364842	33	66	40	9	404279	7	66	64	63	62	61	1000	1	NC_007512.100.1000.summary.GGATCC.N	0.999097	0	2362946	6
NC_007513.fna	804	2234828	7	16	13	9	417211	7	21	22	18	17	16	1000	1	NC_007513.100.1000.summary.GGATCC.N	1	0	2235054	1
NC_007514.fna	78	2572079	77	269	165	24	169745	9	789	76819	222	177	158	1000	1	NC_007514.100.1000.summary.GGATCC.N	0.989623	0	637667	131
NC_007516.fna	1199	2510659	13	35	21	12	378602	10	59	28	27	26	25	1000	1	NC_007516.100.1000.summary.GGATCC.N	0.999184	0	2508614	11
NC_007517.fna	934	3997420	43	180	108	65	85943	48	576	371	178	177	176	1000	1	NC_007517.100.1000.summary.GGATCC.N	0.999732	0	3997584	5
NC_007519.fna	249	3730232	31	81	60	29	240945	21	131	123	83	82	79	1000	1	NC_007519.100.1000.summary.GGATCC.N	0.999794	0	3625981	5
NC_007520.fna	237	2427734	12	32	19	8	1651571	7	48	33	32	31	30	1000	1	NC_007520.100.1000.summary.GGATCC.N	0.999576	0	2426831	3
NC_007530.fna	358	5227419	26	190	46	12	1662208	8	930	1362	190	185	169	1000	1	NC_007530.100.1000.summary.GGATCC.N	0.999137	0	4700340	33
NC_007575.fna	30	2201561	18	39	27	7	569508	5	45	36	34	33	28	1000	1	NC_007575.100.1000.summary.GGATCC.N	0.995943	0	1311902	16
NC_007576.fna	144	1884661	30	86	45	15	182133	11	146	50	7	7	5	1000	1	NC_007576.100.1000.summary.GGATCC.N	0.0691074	0	182133	81
NC_007577.fna	134	1709204	2	4	4	3	772083	3	4	6	6	5	4	1000	1	NC_007577.100.1000.summary.GGATCC.N	1	0	1710260	1
NC_007604.fna	589	2695903	2	4	3	2	2206391	2	4	4	6	5	4	1000	1	NC_007604.100.1000.summary.GGATCC.N	1	0	2695909	1
NC_007606.fna	426	4369232	318	14251	1228	202	12621	19	644694	38920000	6802	3788	3147	1000	1	NC_007606.100.1000.summary.GGATCC.N	0.25034	0.923077	12621	12306
NC_007613.fna	472	4519823	239	4870	752	175	22603	28	128088	33020000	6714	2726	2347	1000	1	NC_007613.100.1000.summary.GGATCC.N	0.38892	0.77193	22603	3302
NC_007614.fna	593	3184243	49	129	91	51	127828	28	237	173	126	125	122	1000	1	NC_007614.100.1000.summary.GGATCC.N	0.999007	0	2015836	10
NC_007618.fna	152	2121359	19	50	30	13	269790	11	84	49	43	42	41	1000	1	NC_007618.100.1000.summary.GGATCC.N	0.998803	0	2118848	10
NC_007622.fna	109	2742531	29	91	48	13	345161	10	185	104	93	88	86	1000	1	NC_007622.100.1000.summary.GGATCC.N	0.997399	0	2692978	12
NC_007624.fna	88	1156948	5	10	7	3	612028	3	10	12	12	11	10	1000	1	NC_007624.100.1000.summary.GGATCC.N	1	0	1157117	1
NC_007626.fna	343	4967148	89	454	199	40	271900	23	2403	8160094	633	252	210	1000	1	NC_007626.100.1000.summary.GGATCC.N	0.977415	0.0851064	3153035	301
NC_007633.fna	10	1010023	32	74	53	5	196526	2	104	70	49	48	47	1000	1	NC_007633.100.1000.summary.GGATCC.N	0.97672	0	986658	28
NC_007643.fna	1147	4352825	35	70	44	18	575111	15	70	89	72	71	70	1000	1	NC_007643.100.1000.summary.GGATCC.N	1	0	4352916	1
NC_007644.fna	477	2628784	21	46	34	15	465931	8	55	88	48	47	44	1000	1	NC_007644.100.1000.summary.GGATCC.N	0.99983	0	2624891	4
NC_007645.fna	83	7215267	89	210	144	26	241281	14	289	8642	190	178	168	1000	1	NC_007645.100.1000.summary.GGATCC.N	0.988019	0	2087634	49
NC_007650.fna	67	2914771	31	70	53	16	188091	11	92	79	58	57	56	1000	1	NC_007650.100.1000.summary.GGATCC.N	0.997489	0	2907496	15
NC_007651.fna	185	3809201	42	134	87	27	213706	16	271	266	134	113	101	1000	1	NC_007651.100.1000.summary.GGATCC.N	0.995707	0	447223	43
NC_007677.fna	868	3551823	21	49	41	25	514623	15	70	64	51	50	49	1000	1	NC_007677.100.1000.summary.GGATCC.N	1	0	3552533	1
NC_007681.fna	92	1767403	72	173	125	17	118644	12	239	154	136	121	106	1000	1	NC_007681.100.1000.summary.GGATCC.N	0.990885	0	273370	80
NC_007705.fna	829	4940217	1023	7178	2623	289	20403	34	53129	99660000	9437	1843	1272	1000	1	NC_007705.100.1000.summary.GGATCC.N	0.37809	0.84058	20403	6461
NC_007712.fna	877	4171146	294	1141	699	133	44678	47	3852	22720000	1368	460	339	1000	1	NC_007712.100.1000.summary.GGATCC.N	0.787813	0.442105	59379	927
NC_007716.fna	13	706569	120	300	214	7	59734	3	492	1850616	264	131	107	1000	1	NC_007716.100.1000.summary.GGATCC.N	0.672233	0.285714	79337	219
NC_007722.fna	464	3052398	10	35	24	13	637036	7	87	43	31	26	23	1000	1	NC_007722.100.1000.summary.GGATCC.N	0.998568	0	2112760	18
NC_007759.fna	717	3179300	17	71	35	20	252044	13	204	95	73	72	71	1000	1	NC_007759.100.1000.summary.GGATCC.N	1	0	3179360	1
NC_007760.fna	2453	5013479	4	9	7	5	1715011	5	11	8	9	8	6	1000	1	NC_007760.100.1000.summary.GGATCC.N	0.99994	0	5013328	3
NC_007761.fna	843	4381608	14	56	30	13	375340	13	188	34	28	27	26	1000	1	NC_007761.100.1000.summary.GGATCC.N	0.999304	0	4379414	31
NC_007775.fna	8335	2932766	209	822	500	195	36224	3	2279	2380000	510	204	127	1000	1	NC_007775.100.1000.summary.GGATCC.N	0.186571	0.857143	36224	761
NC_007776.fna	9668	3046682	176	595	422	187	29190	1	1912	1840000	61	51	37	1000	1	NC_007776.100.1000.summary.GGATCC.N	0.0681377	0	29190	572
NC_007777.fna	2719	5433628	99	300	195	102	141713	40	629	391	281	280	275	1000	1	NC_007777.100.1000.summary.GGATCC.N	0.999425	0	2441547	30
NC_007778.fna	915	5331656	28	88	53	19	429052	18	225	75	67	64	61	1000	1	NC_007778.100.1000.summary.GGATCC.N	0.999524	0	4020613	30
NC_007793.fna	117	2872769	43	103	74	26	195691	14	138	183	101	98	90	1000	1	NC_007793.100.1000.summary.GGATCC.N	0.997679	0	724640	23
NC_007794.fna	355	3561584	11	27	21	13	473658	10	37	37	27	26	25	1000	1	NC_007794.100.1000.summary.GGATCC.N	0.999866	0	3561121	3
NC_007796.fna	1110	3544738	109	357	211	69	98927	35	837	2254	317	309	290	1000	1	NC_007796.100.1000.summary.GGATCC.N	0.995782	0	811334	85
NC_007797.fna	138	1471282	97	379	230	43	42015	13	2687	1940000	329	162	129	1000	1	NC_007797.100.1000.summary.GGATCC.N	0.796394	0.148148	169938	281
NC_007798.fna	148	859006	1	3	3	1	858763	1	5	1	3	3	0	1000	1	NC_007798.100.1000.summary.GGATCC.N	0.999602	0	858763	3
NC_007799.fna	57	1176248	35	78	61	8	329786	7	94	58	56	48	39	1000	1	NC_007799.100.1000.summary.GGATCC.N	0.992315	0	770926	43
NC_007802.fna	1040	4317977	8	17	14	7	626865	7	19	17	17	16	15	1000	1	NC_007802.100.1000.summary.GGATCC.N	0.999866	0	4317544	3
NC_007880.fna	61	1895994	13	303	110	37	28025	4	4038	920000	225	165	109	1000	1	NC_007880.100.1000.summary.GGATCC.N	0.202153	0.444444	28025	252
NC_007907.fna	1079	5727534	85	248	146	68	142724	42	466	310	242	240	230	1000	1	NC_007907.100.1000.summary.GGATCC.N	0.999251	0	2960960	28
NC_007908.fna	401	4712337	55	117	75	28	395882	17	132	124	116	113	110	1000	1	NC_007908.100.1000.summary.GGATCC.N	0.999474	0	2837282	10
NC_007912.fna	42	5057531	110	352	240	18	273135	6	793	943	35	30	23	1000	1	NC_007912.100.1000.summary.GGATCC.N	0.221686	0	273135	340
NC_007925.fna	1172	5513844	74	179	133	62	172501	46	261	204	162	151	139	1000	1	NC_007925.100.1000.summary.GGATCC.N	0.998574	0	832475	48
NC_007929.fna	115	1827111	57	214	105	27	70295	14	695	276	205	201	191	1000	1	NC_007929.100.1000.summary.GGATCC.N	0.995721	0	278047	33
NC_007940.fna	180	1522076	23	151	62	37	57744	18	839	460390	142	139	133	1000	1	NC_007940.100.1000.summary.GGATCC.N	0.97771	0.0540541	1004983	24
NC_007946.fna	548	5065741	78	191	121	34	305566	20	271	196	182	170	152	1000	1	NC_007946.100.1000.summary.GGATCC.N	0.993845	0	654555	56
NC_007947.fna	410	2971517	6	12	7	2	2954379	1	12	13	14	13	12	1000	1	NC_007947.100.1000.summary.GGATCC.N	1	0	2971592	1
NC_007948.fna	637	5200264	51	115	89	47	179279	35	146	151	113	112	111	1000	1	NC_007948.100.1000.summary.GGATCC.N	0.999726	0	5198867	5
NC_007951.fna	600	4895836	42	100	85	36	290214	26	136	151	96	90	87	1000	1	NC_007951.100.1000.summary.GGATCC.N	0.998407	0	2450231	17
NC_007952.fna	464	3363523	16	40	25	11	755855	9	56	39	37	35	32	1000	1	NC_007952.100.1000.summary.GGATCC.N	0.998422	0	1943709	11
NC_007953.fna	288	1471779	6	12	10	8	277534	6	12	14	14	13	12	1000	1	NC_007953.100.1000.summary.GGATCC.N	1	0	1472769	1
NC_007954.fna	519	4545906	148	424	255	75	87689	42	822	80212	387	372	341	1000	1	NC_007954.100.1000.summary.GGATCC.N	0.992689	0.0235294	597015	112
NC_007955.fna	300	2575032	97	385	193	56	57373	29	1196	2760100	385	317	277	1000	1	NC_007955.100.1000.summary.GGATCC.N	0.97796	0.0677966	119648	150
NC_007958.fna	820	4892717	26	65	42	24	327302	23	109	81	67	66	65	1000	1	NC_007958.100.1000.summary.GGATCC.N	1	0	4892958	1
NC_007963.fna	531	3696649	34	77	48	11	467891	11	95	78	75	74	68	1000	1	NC_007963.100.1000.summary.GGATCC.N	0.998124	0	676686	15
NC_007964.fna	747	4406967	136	376	242	122	60572	51	874	780	370	362	342	1000	1	NC_007964.100.1000.summary.GGATCC.N	0.995416	0	369454	52
NC_007969.fna	100	3059876	9	21	20	13	316950	9	27	30	23	22	21	1000	1	NC_007969.100.1000.summary.GGATCC.N	1	0	3061203	1
NC_007973.fna	505	3928089	14	32	29	18	323228	14	43	42	34	33	32	1000	1	NC_007973.100.1000.summary.GGATCC.N	1	0	3931508	1
NC_007974.fna	292	2580084	12	28	24	19	213430	13	36	38	30	29	28	1000	1	NC_007974.100.1000.summary.GGATCC.N	1	0	2581276	1
NC_008009.fna	1440	5650368	8	19	13	8	1525733	8	25	21	21	20	19	1000	1	NC_008009.100.1000.summary.GGATCC.N	1	0	5650459	1
NC_008011.fna	89	1457619	2	4	3	1	1456566	1	4	2	4	4	2	1000	1	NC_008011.100.1000.summary.GGATCC.N	0.999278	0	1456705	3
NC_008021.fna	95	1836467	33	90	53	17	170825	14	155	115	90	87	77	1000	1	NC_008021.100.1000.summary.GGATCC.N	0.997264	0	351051	22
NC_008022.fna	107	1928252	12	28	23	10	267963	8	37	40	30	28	25	1000	1	NC_008022.100.1000.summary.GGATCC.N	0.994665	0	1675935	6
NC_008023.fna	94	1860355	28	83	43	15	178214	10	145	86	83	82	77	1000	1	NC_008023.100.1000.summary.GGATCC.N	0.998554	0	954224	10
NC_008024.fna	98	1937111	29	89	48	14	317952	8	164	130	89	88	85	1000	1	NC_008024.100.1000.summary.GGATCC.N	0.999387	0	1366120	7
NC_008025.fna	362	2467205	25	67	42	23	199373	17	120	79	69	68	67	1000	1	NC_008025.100.1000.summary.GGATCC.N	1	0	2467262	1
NC_008027.fna	680	5888780	89	223	142	49	207632	34	351	249	220	208	195	1000	1	NC_008027.100.1000.summary.GGATCC.N	0.996103	0	756009	41
NC_008044.fna	705	3200938	31	63	38	11	828418	7	65	75	63	62	59	1000	1	NC_008044.100.1000.summary.GGATCC.N	0.998261	0	1706156	7
NC_008048.fna	427	3345170	41	115	94	51	98035	33	206	199	117	113	107	1000	1	NC_008048.100.1000.summary.GGATCC.N	0.999736	0	937129	14
NC_008054.fna	437	1864998	146	517	282	69	54353	22	1264	9516	512	442	373	1000	1	NC_008054.100.1000.summary.GGATCC.N	0.984805	0	79346	207
NC_008060.fna	215	3294563	25	66	36	15	412228	14	98	72	68	67	66	1000	1	NC_008060.100.1000.summary.GGATCC.N	1	0	3294938	1
NC_008061.fna	181	2788459	4	8	7	5	1736782	4	8	9	10	9	8	1000	1	NC_008061.100.1000.summary.GGATCC.N	1	0	2789716	1
NC_008086.fna	108	1596366	31	69	60	17	137410	12	84	77	68	62	46	1000	1	NC_008086.100.1000.summary.GGATCC.N	0.992796	0	333479	34
NC_008095.fna	815	9139763	76	163	124	44	388587	31	185	235	158	153	138	1000	1	NC_008095.100.1000.summary.GGATCC.N	0.997399	0	1380239	38
NC_008146.fna	2293	5705448	69	154	117	54	245370	37	192	195	154	143	131	1000	1	NC_008146.100.1000.summary.GGATCC.N	0.998726	0	1583525	33
NC_008148.fna	818	3225748	66	136	105	54	105725	31	144	155	136	134	125	1000	1	NC_008148.100.1000.summary.GGATCC.N	0.997682	0	485645	18
NC_008149.fna	688	4534590	118	696	328	152	37522	51	5999	7550358	1129	546	458	1000	1	NC_008149.100.1000.summary.GGATCC.N	0.797076	0.135922	73127	344
NC_008150.fna	702	4702289	144	932	401	182	30859	47	10230	13548384	1536	655	540	1000	1	NC_008150.100.1000.summary.GGATCC.N	0.667068	0.210526	50618	523
NC_008209.fna	611	4133097	15	31	24	14	455199	13	33	35	33	32	31	1000	1	NC_008209.100.1000.summary.GGATCC.N	1	0	4134202	1
NC_008212.fna	545	3132494	85	199	168	73	60694	39	267	411	199	190	178	1000	1	NC_008212.100.1000.summary.GGATCC.N	0.992862	0	337765	31
NC_008228.fna	450	5187005	42	142	86	23	443844	20	321	1699	139	125	118	1000	1	NC_008228.100.1000.summary.GGATCC.N	0.998303	0	1218286	33
NC_008229.fna	121	1553927	13	27	23	16	121514	11	29	32	29	28	27	1000	1	NC_008229.100.1000.summary.GGATCC.N	0.999999	0	1554010	1
NC_008245.fna	62	1892616	8	120	73	29	37575	6	1348	260213	103	76	46	1000	1	NC_008245.100.1000.summary.GGATCC.N	0.423696	0.153846	43836	94
NC_008253.fna	514	4938920	103	298	165	48	199150	24	566	1997	294	266	250	1000	1	NC_008253.100.1000.summary.GGATCC.N	0.994628	0	841576	62
NC_008254.fna	869	4412446	6	12	9	6	2635325	6	12	15	14	13	12	1000	1	NC_008254.100.1000.summary.GGATCC.N	1	0	4412637	1
NC_008255.fna	414	4433218	72	210	132	38	240070	20	403	207	174	149	140	1000	1	NC_008255.100.1000.summary.GGATCC.N	0.996673	0	2247706	86
NC_008258.fna	474	4574284	246	2743	627	164	29537	34	41209	33540079	4541	1565	1242	1000	1	NC_008258.100.1000.summary.GGATCC.N	0.539211	0.608696	29537	1937
NC_008260.fna	409	3120143	14	30	21	7	1853986	6	34	34	32	31	28	1000	1	NC_008260.100.1000.summary.GGATCC.N	0.999859	0	2578379	5
NC_008261.fna	124	3256683	38	133	52	13	2059470	7	329	133	118	116	110	1000	1	NC_008261.100.1000.summary.GGATCC.N	0.996218	0	2954984	28
NC_008262.fna	95	2897393	147	679	307	42	52526	12	2369	5520000	598	275	200	1000	1	NC_008262.100.1000.summary.GGATCC.N	0.606153	0.4	56819	542
NC_008278.fna	3274	7497934	29	70	51	26	621092	17	94	78	67	62	55	1000	1	NC_008278.100.1000.summary.GGATCC.N	0.999504	0	2674533	20
NC_008309.fna	131	2007700	66	213	113	32	81266	16	1164	231	144	140	123	1000	1	NC_008309.100.1000.summary.GGATCC.N	0.993007	0	322191	103
NC_008312.fna	248	7750108	740	2647	1559	129	47506	22	7985	20580000	1654	663	561	1000	1	NC_008312.100.1000.summary.GGATCC.N	0.4833	0.577778	47506	2225
NC_008313.fna	765	4052032	36	73	50	19	505827	12	75	78	75	74	71	1000	1	NC_008313.100.1000.summary.GGATCC.N	0.998997	0	1335870	5
NC_008319.fna	816	2606748	25	64	43	18	167976	17	104	62	50	47	44	1000	1	NC_008319.100.1000.summary.GGATCC.N	0.9962	0	2233639	23
NC_008321.fna	720	4706287	75	304	136	34	171903	28	1456	7648	276	260	232	1000	1	NC_008321.100.1000.summary.GGATCC.N	0.997385	0	571737	98
NC_008322.fna	710	4792610	95	348	166	43	165770	33	963	383	335	299	264	1000	1	NC_008322.100.1000.summary.GGATCC.N	0.997111	0	741469	110
NC_008340.fna	859	3275944	75	170	120	47	150138	31	218	1567	153	145	138	1000	1	NC_008340.100.1000.summary.GGATCC.N	0.998746	0	779743	36
NC_008343.fna	392	2708355	28	59	46	8	1609608	7	65	55	52	48	44	1000	1	NC_008343.100.1000.summary.GGATCC.N	0.998555	0	2564517	18
NC_008344.fna	476	2661057	107	426	232	62	76916	32	1275	13750002	675	312	254	1000	1	NC_008344.100.1000.summary.GGATCC.N	0.942923	0.153846	128104	231
NC_008345.fna	371	4845257	71	275	152	33	235363	26	816	1840164	209	190	158	1000	1	NC_008345.100.1000.summary.GGATCC.N	0.986712	0.0377358	1056786	143
NC_008346.fna	247	2936195	95	298	170	50	107570	20	616	6739	302	271	247	1000	1	NC_008346.100.1000.summary.GGATCC.N	0.994395	0	254426	76
NC_008347.fna	862	3368780	10	21	16	11	502980	11	23	26	23	22	21	1000	1	NC_008347.100.1000.summary.GGATCC.N	1	0	3368781	1
NC_008358.fna	179	3705021	15	35	25	12	416191	9	45	39	37	36	35	1000	1	NC_008358.100.1000.summary.GGATCC.N	1	0	3705049	1
NC_008390.fna	739	3556545	37	82	60	14	362938	11	99	77	73	69	64	1000	1	NC_008390.100.1000.summary.GGATCC.N	0.997889	0	1983499	25
NC_008391.fna	555	2646969	14	29	27	12	287776	12	31	47	31	26	20	1000	1	NC_008391.100.1000.summary.GGATCC.N	0.999305	0	1352977	15
NC_008392.fna	303	1281472	7	14	11	7	855998	4	14	16	16	15	14	1000	1	NC_008392.100.1000.summary.GGATCC.N	1	0	1281511	1
NC_008435.fna	897	5505494	63	159	123	55	149937	43	249	208	149	132	122	1000	1	NC_008435.100.1000.summary.GGATCC.N	0.999126	0	843576	47
NC_008463.fna	880	6537648	103	212	138	46	355215	30	224	287	214	210	202	1000	1	NC_008463.100.1000.summary.GGATCC.N	0.999459	0	2192871	18

## Sheet: Low Error Optical Maps
Sequence Filename	Restriction Sites	Sequence Length	Nodes	Edges	Unique Edges	Edges with Sites	Starting N50	Landmarks	Complexity	Iterations	Path Length	Nodes Correct	Edges Correct	Small Fragment Length	Start Found	Result File Name	Percent Correct	Skipped Regions	Final N50	Final Contigs
AC_000091.fna	494	4646332	64	214	128	57	122653	46	511	302	214	208	199	0	1	AC_000091.100.0.summary.GGATCC.N	0.998618	0	2704297	24
NC_000117.fna	283	1042519	3	7	5	3	693237	3	9	10	9	8	7	0	1	NC_000117.100.0.summary.GGATCC.N	0.999999	0	1042521	1
NC_000853.fna	577	1860725	18	37	29	17	216364	12	39	41	39	38	37	0	1	NC_000853.100.0.summary.GGATCC.N	1	0	1860886	1
NC_000868.fna	402	1765118	2	4	4	4	445953	4	4	6	6	5	4	0	1	NC_000868.100.0.summary.GGATCC.N	1	0	1765152	1
NC_000907.fna	96	1830138	23	54	38	12	396707	7	70	63	56	55	50	0	1	NC_000907.100.0.summary.GGATCC.N	0.994981	0	1304533	9
NC_000908.fna	29	580076	23	50	46	7	80850	5	58	1362	49	35	24	0	1	NC_000908.100.0.summary.GGATCC.N	0.986254	0	119186	35
NC_000909.fna	13	1664970	20	44	40	9	114968	2	53	355	44	40	37	0	1	NC_000909.100.0.summary.GGATCC.N	0.894208	0	647040	10
NC_000911.fna	403	3573470	55	262	130	44	110657	41	957	3091443	298	210	164	0	1	NC_000911.100.0.summary.GGATCC.N	0.99336	0.0722892	255013	146
NC_000912.fna	86	816394	87	199	170	22	66707	10	250	5100819	300	117	91	0	1	NC_000912.100.0.summary.GGATCC.N	0.954414	0.285714	186951	136
NC_000913.fna	494	4639675	82	261	147	52	155041	42	554	362	259	249	234	0	1	NC_000913.100.0.summary.GGATCC.N	0.998167	0	697182	42
NC_000915.fna	115	1667867	36	84	60	15	135321	13	109	367	83	76	66	0	1	NC_000915.100.0.summary.GGATCC.N	0.995604	0	476048	28
NC_000916.fna	732	1751377	19	41	30	16	527970	7	48	48	43	41	35	0	1	NC_000916.100.0.summary.GGATCC.N	0.998239	0	1419332	11
NC_000917.fna	79	2178400	23	49	38	26	135243	17	58	66	51	50	49	0	1	NC_000917.100.0.summary.GGATCC.N	1	0	2178484	1
NC_000918.fna	167	1551335	12	24	16	8	307689	7	24	27	26	25	24	0	1	NC_000918.100.0.summary.GGATCC.N	1	0	1551405	1
NC_000919.fna	223	1138011	12	33	20	6	599130	5	55	40	35	34	29	0	1	NC_000919.100.0.summary.GGATCC.N	0.991311	0	616601	9
NC_000921.fna	127	1643831	21	54	39	16	134057	12	108	56	46	45	40	0	1	NC_000921.100.0.summary.GGATCC.N	0.997475	0	1142980	20
NC_000922.fna	288	1230230	10	20	13	4	1097898	3	20	23	22	21	20	0	1	NC_000922.100.0.summary.GGATCC.N	0.999998	0	1231501	1
NC_000961.fna	545	1738505	3	6	6	6	474803	6	6	8	8	7	6	0	1	NC_000961.100.0.summary.GGATCC.N	1	0	1738533	1
NC_000962.fna	1471	4411532	54	135	105	61	173565	42	224	60131	136	134	128	0	1	NC_000962.100.0.summary.GGATCC.N	0.999478	0.0235294	2780094	14
NC_000963.fna	24	1111523	3	6	5	1	1110375	1	6	3	5	5	3	0	1	NC_000963.100.0.summary.GGATCC.N	0.99929	0	1110771	4
NC_000964.fna	241	4214630	38	202	62	12	2229049	8	798	271	196	187	164	0	1	NC_000964.100.0.summary.GGATCC.N	0.998361	0	3274919	58
NC_001263.fna	37	2648638	22	51	39	14	176054	11	66	98	53	52	51	0	1	NC_001263.100.0.summary.GGATCC.N	0.999998	0	2648650	1
NC_002162.fna	21	751719	13	26	17	4	195605	3	26	20	21	20	19	0	1	NC_002162.100.0.summary.GGATCC.N	0.985415	0	742109	8
NC_002163.fna	49	1641481	22	49	37	10	197645	7	59	128	47	46	41	0	1	NC_002163.100.0.summary.GGATCC.N	0.997892	0	1207406	11
NC_002179.fna	286	1229853	7	14	11	4	1096810	3	14	16	16	15	12	0	1	NC_002179.100.0.summary.GGATCC.N	0.997151	0	1193235	5
NC_002488.fna	432	2679306	65	153	108	30	192229	20	218	427	149	139	129	0	1	NC_002488.100.0.summary.GGATCC.N	0.996999	0	559167	34
NC_002491.fna	288	1226565	4	8	5	2	1188229	2	8	9	10	9	8	0	1	NC_002491.100.0.summary.GGATCC.N	1	0	1226651	1
NC_002516.fna	837	6264404	66	145	93	32	432373	28	173	172	147	144	143	0	1	NC_002516.100.0.summary.GGATCC.N	0.999922	0	4890387	4
NC_002570.fna	379	4202352	91	458	218	93	72450	52	1770	2932	443	409	354	0	1	NC_002570.100.0.summary.GGATCC.N	0.994948	0	350778	150
NC_002578.fna	680	1564906	2	4	3	2	1552848	2	4	4	6	5	4	0	1	NC_002578.100.0.summary.GGATCC.N	1	0	1565137	1
NC_002607.fna	342	2014239	7	19	17	12	365478	11	30	25	21	19	16	0	1	NC_002607.100.0.summary.GGATCC.N	0.999424	0	1131013	6
NC_002620.fna	273	1072950	2	4	3	2	1051021	2	4	4	6	5	4	0	1	NC_002620.100.0.summary.GGATCC.N	1	0	1074923	1
NC_002655.fna	645	5528445	346	953	536	105	148500	43	1729	555025	935	855	766	0	1	NC_002655.100.0.summary.GGATCC.N	0.984661	0	383692	271
NC_002662.fna	42	2365589	45	214	92	19	96626	10	682	1680856	242	165	147	0	1	NC_002662.100.0.summary.GGATCC.N	0.919399	0.190476	299861	83
NC_002663.fna	163	2257487	23	70	31	9	355071	9	130	78	72	71	68	0	1	NC_002663.100.0.summary.GGATCC.N	0.999659	0	1796072	5
NC_002677.fna	863	3268203	33	194	103	71	88340	63	1132	403	196	187	170	0	1	NC_002677.100.0.summary.GGATCC.N	0.99851	0	304029	41
NC_002678.fna	1420	7036071	35	79	63	34	523929	26	97	99	81	79	72	0	1	NC_002678.100.0.summary.GGATCC.N	0.998821	0	4721275	13
NC_002689.fna	315	1584804	29	59	46	31	82107	21	61	66	61	59	54	0	1	NC_002689.100.0.summary.GGATCC.N	0.998857	0	305364	10
NC_002695.fna	639	5498450	269	730	449	89	158239	47	1271	1218230	743	647	563	0	1	NC_002695.100.0.summary.GGATCC.N	0.987197	0.0210526	528465	236
NC_002696.fna	1058	4016947	27	62	54	46	168191	41	80	84	64	63	62	0	1	NC_002696.100.0.summary.GGATCC.N	1	0	4016987	1
NC_002737.fna	100	1852441	28	85	41	10	987471	9	153	176	87	85	76	0	1	NC_002737.100.0.summary.GGATCC.N	0.998316	0	987937	16
NC_002745.fna	114	2814816	30	76	61	24	160185	17	113	126	76	75	74	0	1	NC_002745.100.0.summary.GGATCC.N	0.999866	0	2821048	3
NC_002754.fna	319	2992245	369	1251	817	95	32342	43	3145	70780000	1616	465	328	0	1	NC_002754.100.0.summary.GGATCC.N	0.769891	0.436782	58368	1045
NC_002755.fna	1456	4403837	52	117	92	52	185056	38	144	149	119	113	103	0	1	NC_002755.100.0.summary.GGATCC.N	0.999224	0	1013530	24
NC_002758.fna	115	2878529	37	92	70	26	124248	18	135	145	92	91	86	0	1	NC_002758.100.0.summary.GGATCC.N	0.998883	0	1027837	10
NC_002771.fna	19	963879	36	126	68	4	154870	3	593	2020112	89	79	68	0	1	NC_002771.100.0.summary.GGATCC.N	0.986051	0.285714	602947	68
NC_002927.fna	1024	5339179	35	92	61	24	801766	14	148	107	94	78	71	0	1	NC_002927.100.0.summary.GGATCC.N	0.999317	0	2893037	31
NC_002928.fna	897	4773551	24	131	60	42	201875	39	613	214	133	131	128	0	1	NC_002928.100.0.summary.GGATCC.N	0.999906	0	2909158	6
NC_002929.fna	697	4086189	52	2714	333	197	22717	108	138224	32541665	4036	2315	2063	0	1	NC_002929.100.0.summary.GGATCC.N	0.790629	0.156682	26397	1026
NC_002932.fna	178	2154946	27	64	46	17	190930	14	86	126	66	64	59	0	1	NC_002932.100.0.summary.GGATCC.N	0.999724	0	1199572	10
NC_002935.fna	664	2488635	28	71	45	20	165169	18	105	82	73	70	66	0	1	NC_002935.100.0.summary.GGATCC.N	0.999322	0	635023	9
NC_002936.fna	42	1469720	5	12	8	3	899949	4	16	13	13	13	11	0	1	NC_002936.100.0.summary.GGATCC.N	0.999999	0	1485268	1
NC_002937.fna	62	3570858	19	45	31	14	285086	12	60	50	46	45	42	0	1	NC_002937.100.0.summary.GGATCC.N	0.999856	0	2681614	5
NC_002939.fna	612	3814139	26	62	54	24	227884	22	94	357	64	60	56	0	1	NC_002939.100.0.summary.GGATCC.N	0.997282	0	1365564	14
NC_002942.fna	360	3397754	25	67	39	15	812057	13	115	116	69	67	65	0	1	NC_002942.100.0.summary.GGATCC.N	0.999842	0	2887637	4
NC_002944.fna	1594	4829781	34	92	73	46	205181	39	186	145	94	92	88	0	1	NC_002944.100.0.summary.GGATCC.N	0.999822	0	1237753	8
NC_002945.fna	1443	4345492	55	121	97	44	186197	34	145	345	122	117	116	0	1	NC_002945.100.0.summary.GGATCC.N	0.999885	0	1734541	8
NC_002946.fna	57	2153922	135	403	256	34	36544	13	816	3267754	488	249	214	0	1	NC_002946.100.0.summary.GGATCC.N	0.698833	0.222222	77364	221
NC_002947.fna	530	6181863	116	357	217	55	171196	42	722	1520000	339	297	279	0	1	NC_002947.100.0.summary.GGATCC.N	0.996701	0.0235294	1275953	97
NC_002950.fna	507	2343476	128	581	269	82	41871	53	2244	4232094	582	465	408	0	1	NC_002950.100.0.summary.GGATCC.N	0.990247	0.0186916	135290	226
NC_002951.fna	120	2809422	43	112	79	24	208548	13	166	156	107	104	96	0	1	NC_002951.100.0.summary.GGATCC.N	0.998069	0	886049	26
NC_002952.fna	109	2902619	56	184	112	34	104944	26	386	7166	184	171	151	0	1	NC_002952.100.0.summary.GGATCC.N	0.996414	0	429081	52
NC_002953.fna	112	2799802	40	108	73	28	165531	16	171	131	104	103	97	0	1	NC_002953.100.0.summary.GGATCC.N	0.997519	0	2423524	17
NC_002967.fna	219	2843201	60	121	99	34	124090	26	123	237	123	118	113	0	1	NC_002967.100.0.summary.GGATCC.N	0.9981	0	1514025	16
NC_002971.fna	93	1995281	10	77	36	25	102620	15	432	193	79	78	75	0	1	NC_002971.100.0.summary.GGATCC.N	0.999754	0	1126600	4
NC_002973.fna	217	2905187	7	22	13	5	1639893	5	42	44	24	23	21	0	1	NC_002973.100.0.summary.GGATCC.N	0.999489	0	1748962	3
NC_002976.fna	101	2616530	76	253	138	31	90514	16	565	2445	254	238	223	0	1	NC_002976.100.0.summary.GGATCC.N	0.998056	0	522817	47
NC_002977.fna	692	3304561	25	69	56	36	124746	34	164	118	71	70	69	0	1	NC_002977.100.0.summary.GGATCC.N	1	0	3304867	1
NC_002978.fna	195	1267782	102	337	233	72	17048	30	819	145527	329	281	243	0	1	NC_002978.100.0.summary.GGATCC.N	0.955832	0	60494	128
NC_003030.fna	152	3940880	39	217	66	12	549627	10	946	1228	215	203	187	0	1	NC_003030.100.0.summary.GGATCC.N	0.994489	0	2847810	87
NC_003047.fna	811	3654135	51	139	109	63	97831	55	235	257	141	138	133	0	1	NC_003047.100.0.summary.GGATCC.N	0.998655	0	1096415	12
NC_003098.fna	179	2038615	69	159	132	39	68858	27	206	470	157	147	136	0	1	NC_003098.100.0.summary.GGATCC.N	0.997721	0	271292	34
NC_003103.fna	81	1268755	2	11	6	1	1267103	1	36	9	9	9	6	0	1	NC_003103.100.0.summary.GGATCC.N	0.99966	0	1268324	5
NC_003106.fna	234	2694756	92	228	172	57	84983	30	338	2300	228	204	185	0	1	NC_003106.100.0.summary.GGATCC.N	0.980806	0	361993	63
NC_003112.fna	66	2272360	210	719	520	46	15623	10	2557	11420000	814	219	153	0	1	NC_003112.100.0.summary.GGATCC.N	0.211491	0.666667	15623	647
NC_003116.fna	65	2184406	197	839	533	46	15463	10	4450	13340000	946	277	200	0	1	NC_003116.100.0.summary.GGATCC.N	0.292507	0.857143	15463	743
NC_003143.fna	697	4653728	94	583	305	158	35886	94	5354	2766843	710	542	502	0	1	NC_003143.100.0.summary.GGATCC.N	0.946047	0.021164	277029	127
NC_003197.fna	295	4857432	53	143	89	35	239131	30	247	168	145	141	131	0	1	NC_003197.100.0.summary.GGATCC.N	0.998765	0	2506987	22
NC_003198.fna	264	4809037	26	178	70	39	159080	27	941	271	178	174	165	0	1	NC_003198.100.0.summary.GGATCC.N	0.999276	0	2913616	22
NC_003210.fna	203	2944528	10	33	17	10	1496263	5	67	56	33	32	30	0	1	NC_003210.100.0.summary.GGATCC.N	0.999379	0	1606630	5
NC_003212.fna	202	3011208	19	50	27	7	1520947	7	80	81	52	51	50	0	1	NC_003212.100.0.summary.GGATCC.N	1	0	3011295	1
NC_003228.fna	376	5205140	28	106	45	23	553383	16	275	125	108	107	104	0	1	NC_003228.100.0.summary.GGATCC.N	0.999322	0	3148209	5
NC_003272.fna	11	6413771	61	175	133	9	128187	2	326	167674	152	55	45	0	1	NC_003272.100.0.summary.GGATCC.N	0.370319	0.4	147399	139
NC_003295.fna	512	3716413	37	88	71	33	187634	29	121	124	90	85	77	0	1	NC_003295.100.0.summary.GGATCC.N	0.999322	0	3209685	17
NC_003317.fna	148	2117144	15	33	25	15	269685	11	42	42	35	33	31	0	1	NC_003317.100.0.summary.GGATCC.N	0.999451	0	1228402	6
NC_003364.fna	327	2222430	37	79	63	24	125308	20	89	169	81	77	70	0	1	NC_003364.100.0.summary.GGATCC.N	0.999022	0	615262	15
NC_003366.fna	110	3031430	42	181	67	18	230259	15	532	7364	180	171	136	0	1	NC_003366.100.0.summary.GGATCC.N	0.996445	0	1827105	51
NC_003413.fna	273	1908256	25	76	49	31	90389	22	165	100	78	77	76	0	1	NC_003413.100.0.summary.GGATCC.N	1.00001	0	1908949	1
NC_003450.fna	1155	3309401	50	125	68	22	230484	19	175	132	127	122	113	0	1	NC_003450.100.0.summary.GGATCC.N	0.999048	0	774021	21
NC_003454.fna	38	2174500	42	105	64	14	196237	10	151	142	107	101	95	0	1	NC_003454.100.0.summary.GGATCC.N	0.998109	0	730875	16
NC_003485.fna	99	1895017	23	89	55	26	86491	15	266	347	90	89	81	0	1	NC_003485.100.0.summary.GGATCC.N	0.995652	0	445908	15
NC_003551.fna	1137	1694969	2	4	4	4	412660	4	4	5	6	5	4	0	1	NC_003551.100.0.summary.GGATCC.N	1	0	1694975	1
NC_003552.fna	869	5751492	334	1244	671	209	35635	107	4078	11966917	1458	1051	961	0	1	NC_003552.100.0.summary.GGATCC.N	0.957353	0.0465116	158750	374
NC_003869.fna	106	2689445	148	480	273	51	45152	18	1185	5314785	539	334	309	0	1	NC_003869.100.0.summary.GGATCC.N	0.773828	0.0540541	111245	208
NC_003901.fna	516	4096345	108	290	189	91	61819	64	494	354	292	287	276	0	1	NC_003901.100.0.summary.GGATCC.N	0.999184	0	775074	25
NC_003902.fna	876	5076188	82	261	162	65	172594	46	545	1117	263	259	252	0	1	NC_003902.100.0.summary.GGATCC.N	0.999698	0	1121682	16
NC_003909.fna	364	5224283	44	223	78	18	955412	16	963	305	225	182	187	0	1	NC_003909.100.0.summary.GGATCC.N	0.998759	0	4412232	56
NC_003910.fna	210	5373180	74	225	117	34	200299	28	540	210055	219	211	194	0	1	NC_003910.100.0.summary.GGATCC.N	0.998679	0	1688493	48
NC_003912.fna	49	1777831	17	35	30	9	263639	8	37	103	37	34	30	0	1	NC_003912.100.0.summary.GGATCC.N	0.998657	0	1001315	11
NC_003919.fna	879	5175554	36	123	77	42	224973	37	366	184	124	123	108	0	1	NC_003919.100.0.summary.GGATCC.N	0.998345	0	684992	33
NC_003923.fna	116	2820462	44	113	81	28	116516	18	170	131	106	102	95	0	1	NC_003923.100.0.summary.GGATCC.N	0.997986	0	2252636	27
NC_003997.fna	358	5227293	25	180	45	12	1662202	10	876	2544	179	177	160	0	1	NC_003997.100.0.summary.GGATCC.N	0.999324	0	4057912	33
NC_004070.fna	97	1900521	47	114	77	18	173601	14	166	244	107	105	96	0	1	NC_004070.100.0.summary.GGATCC.N	0.993672	0	513534	25
NC_004088.fna	695	4600755	107	648	302	146	38786	88	5223	3700142	768	603	573	0	1	NC_004088.100.0.summary.GGATCC.N	0.947138	0.0225989	255933	108
NC_004113.fna	588	2593857	124	476	284	76	55110	56	1298	100266	478	353	279	0	1	NC_004113.100.0.summary.GGATCC.N	0.988043	0	148077	254
NC_004116.fna	106	2160267	26	68	48	25	124727	16	114	138	70	69	66	0	1	NC_004116.100.0.summary.GGATCC.N	0.999569	0	2000827	5
NC_004129.fna	938	7074893	32	72	51	13	1196766	11	88	78	71	67	62	0	1	NC_004129.100.0.summary.GGATCC.N	0.998865	0	4576059	15
NC_004193.fna	383	3630528	51	184	100	35	176455	28	424	620	182	176	161	0	1	NC_004193.100.0.summary.GGATCC.N	0.998385	0	1995379	38
NC_004307.fna	334	2256640	19	47	29	17	263455	14	69	56	49	48	47	0	1	NC_004307.100.0.summary.GGATCC.N	1	0	2257940	1
NC_004310.fna	153	2107794	11	33	21	14	282865	12	64	46	35	34	33	0	1	NC_004310.100.0.summary.GGATCC.N	1	0	2107803	1
NC_004337.fna	475	4607203	249	3092	677	168	28717	71	46274	67820043	3679	1545	1110	0	1	NC_004337.100.0.summary.GGATCC.N	0.723746	0.447552	35351	2380
NC_004342.fna	611	4332241	140	720	326	125	49879	70	4227	36000075	793	514	407	0	1	NC_004342.100.0.summary.GGATCC.N	0.967755	0.141844	138792	393
NC_004343.fna	40	358943	7	18	13	4	181937	4	26	21	20	16	12	0	1	NC_004343.100.0.summary.GGATCC.N	0.994849	0	182754	12
NC_004347.fna	491	4969803	195	1208	490	133	36137	67	7030	67240101	2003	701	543	0	1	NC_004347.100.0.summary.GGATCC.N	0.782564	0.385185	64831	816
NC_004350.fna	182	2030921	22	54	38	20	110951	18	77	70	54	53	52	0	1	NC_004350.100.0.summary.GGATCC.N	0.999926	0	2030831	3
NC_004368.fna	126	2211485	26	73	42	16	258984	14	148	166	73	72	69	0	1	NC_004368.100.0.summary.GGATCC.N	0.999293	0	1841904	7
NC_004369.fna	1809	3147090	62	180	118	61	110328	40	318	50106	176	174	166	0	1	NC_004369.100.0.summary.GGATCC.N	0.997292	0.0246914	988793	21
NC_004431.fna	560	5231428	164	447	258	66	132833	46	869	632	442	428	398	0	1	NC_004431.100.0.summary.GGATCC.N	0.997327	0	479067	76
NC_004432.fna	17	1358633	77	207	155	12	130264	5	338	48895	196	154	124	0	1	NC_004432.100.0.summary.GGATCC.N	0.967888	0	137871	106
NC_004460.fna	121	1844853	7	18	11	4	936684	3	26	21	20	19	16	0	1	NC_004460.100.0.summary.GGATCC.N	0.999713	0	1168558	5
NC_004461.fna	98	2499279	63	251	112	31	88930	18	712	3258	251	247	237	0	1	NC_004461.100.0.summary.GGATCC.N	0.998903	0	511634	24
NC_004463.fna	1836	9105828	109	383	211	86	250546	58	1035	759	383	367	338	0	1	NC_004463.100.0.summary.GGATCC.N	0.998824	0	1502542	71
NC_004547.fna	524	5064019	41	102	69	30	264393	26	150	146	104	101	92	0	1	NC_004547.100.0.summary.GGATCC.N	0.999189	0	1522082	19
NC_004551.fna	139	925938	46	114	99	23	94132	14	175	3174	112	93	83	0	1	NC_004551.100.0.summary.GGATCC.N	0.979278	0	550537	42
NC_004556.fna	423	2519802	147	376	236	35	103582	24	583	9391	365	350	317	0	1	NC_004556.100.0.summary.GGATCC.N	0.989918	0	230325	99
NC_004557.fna	150	2799251	29	77	51	23	243544	17	125	98	79	78	71	0	1	NC_004557.100.0.summary.GGATCC.N	0.998213	0	2221542	13
NC_004567.fna	254	3308274	43	118	71	25	180291	21	199	148	120	119	114	0	1	NC_004567.100.0.summary.GGATCC.N	0.999352	0	605888	9
NC_004572.fna	139	927303	44	115	98	24	94628	13	196	5087	114	94	82	0	1	NC_004572.100.0.summary.GGATCC.N	0.977879	0	216587	53
NC_004578.fna	461	6397126	99	531	274	119	68692	78	3221	11350026	866	432	404	0	1	NC_004578.100.0.summary.GGATCC.N	0.92523	0.140127	292066	168
NC_004603.fna	188	3288558	65	203	116	19	490689	15	492	8533	187	168	149	0	1	NC_004603.100.0.summary.GGATCC.N	0.995563	0	545197	76
NC_004605.fna	101	1877212	20	74	39	9	1098806	4	233	79	72	63	54	0	1	NC_004605.100.0.summary.GGATCC.N	0.998799	0	1123751	28
NC_004606.fna	98	1894275	38	85	70	19	257176	10	107	179	82	77	66	0	1	NC_004606.100.0.summary.GGATCC.N	0.994429	0	1022022	29
NC_004663.fna	238	6260361	59	153	100	44	198180	32	240	194	155	154	151	0	1	NC_004663.100.0.summary.GGATCC.N	0.999786	0	1698501	5
NC_004668.fna	237	3218031	34	88	62	29	132954	25	158	225	85	83	80	0	1	NC_004668.100.0.summary.GGATCC.N	0.999158	0	2288944	12
NC_004722.fna	362	5411809	49	222	94	36	343476	21	934	36423	219	216	203	0	1	NC_004722.100.0.summary.GGATCC.N	0.999148	0	3808349	31
NC_004741.fna	474	4599354	229	2853	636	165	29438	74	41079	57860017	3425	1467	1057	0	1	NC_004741.100.0.summary.GGATCC.N	0.746526	0.42953	37737	2157
NC_004757.fna	495	2812094	53	333	141	67	50773	52	1663	24225	351	308	293	0	1	NC_004757.100.0.summary.GGATCC.N	0.987491	0	386360	59
NC_004829.fna	56	996422	86	177	150	17	86363	10	187	1137	179	136	116	0	1	NC_004829.100.0.summary.GGATCC.N	0.96499	0	108905	87
NC_004842.fna	124	1197687	51	142	106	20	67533	15	237	1141580	164	119	105	0	1	NC_004842.100.0.summary.GGATCC.N	0.975819	0.0645161	302429	61
NC_004917.fna	7	1799146	7	17	16	3	235451	1	23	103	18	16	12	0	1	NC_004917.100.0.summary.GGATCC.N	0.924354	0	968768	8
NC_005027.fna	2351	7145576	94	269	167	85	184288	65	505	371	270	265	255	0	1	NC_005027.100.0.summary.GGATCC.N	0.999349	0	959414	25
NC_005042.fna	169	1751080	4	8	7	2	1708078	2	8	7	8	7	5	0	1	NC_005042.100.0.summary.GGATCC.N	0.999919	0	1751043	3
NC_005043.fna	291	1225935	5	10	7	3	1189177	2	10	12	12	11	10	0	1	NC_005043.100.0.summary.GGATCC.N	0.999999	0	1227886	1
NC_005061.fna	48	705557	1	4	3	1	705339	1	9	1	3	3	0	0	1	NC_005061.100.0.summary.GGATCC.N	0.999439	0	705339	4
NC_005070.fna	1265	2434428	38	126	73	37	243836	17	377	165	128	111	95	0	1	NC_005070.100.0.summary.GGATCC.N	0.997123	0	853069	45
NC_005071.fna	612	2410873	27	55	46	19	411061	14	57	61	55	53	51	0	1	NC_005071.100.0.summary.GGATCC.N	0.999474	0	1767647	8
NC_005072.fna	135	1657990	4	12	7	2	1547144	2	26	8	9	8	7	0	1	NC_005072.100.0.summary.GGATCC.N	0.999815	0	1657687	6
NC_005085.fna	661	4751080	64	175	123	32	346876	25	288	1520094	164	139	119	0	1	NC_005085.100.0.summary.GGATCC.N	0.995806	0.0392157	1062235	81
NC_005090.fna	123	2110355	13	36	34	20	335963	11	73	76	38	37	36	0	1	NC_005090.100.0.summary.GGATCC.N	1	0	2116452	1
NC_005125.fna	853	4659019	47	108	78	45	151056	39	141	126	110	109	104	0	1	NC_005125.100.0.summary.GGATCC.N	0.999706	0	1027911	8
NC_005126.fna	240	5688987	388	1282	731	111	31572	43	4346	51300000	2613	633	519	0	1	NC_005126.100.0.summary.GGATCC.N	0.609991	0.528736	58953	871
NC_005139.fna	288	3354505	97	301	178	24	213920	18	642	17686	286	228	197	0	1	NC_005139.100.0.summary.GGATCC.N	0.971282	0	682134	127
NC_005295.fna	50	1516355	40	129	84	14	159836	9	273	330	73	66	60	0	1	NC_005295.100.0.summary.GGATCC.N	0.99566	0	419109	76
NC_005296.fna	895	5459213	16	34	21	9	812338	9	38	37	36	35	34	0	1	NC_005296.100.0.summary.GGATCC.N	1	0	5459750	1
NC_005303.fna	12	860631	144	375	222	5	54426	2	567	1820000	474	199	159	0	1	NC_005303.100.0.summary.GGATCC.N	0.634469	0.8	54597	260
NC_005362.fna	186	1992676	18	47	41	18	189007	17	76	86	47	45	41	0	1	NC_005362.100.0.summary.GGATCC.N	0.999243	0	1524317	9
NC_005363.fna	1217	3782950	2	4	3	2	2914892	2	4	4	6	5	4	0	1	NC_005363.100.0.summary.GGATCC.N	1	0	3783122	1
NC_005364.fna	15	1211703	229	2062	476	8	17577	2	19070	2480000	986	690	502	0	1	NC_005364.100.0.summary.GGATCC.N	0.284079	0.8	17577	1849
NC_005773.fna	411	5928787	108	1064	291	105	66569	64	10533	18250000	1625	745	579	0	1	NC_005773.100.0.summary.GGATCC.N	0.868963	0.20155	105704	639
NC_005791.fna	157	1661137	8	22	17	5	482440	5	35	27	22	21	19	0	1	NC_005791.100.0.summary.GGATCC.N	0.999603	0	1172428	5
NC_005810.fna	700	4595065	126	627	311	147	39707	89	3892	663621	680	618	598	0	1	NC_005810.100.0.summary.GGATCC.N	0.981726	0	655080	50
NC_005823.fna	620	4277185	134	415	281	117	58692	67	873	36549	390	355	324	0	1	NC_005823.100.0.summary.GGATCC.N	0.996305	0	388996	119
NC_005835.fna	800	1894877	22	44	29	10	474421	9	44	48	46	45	44	0	1	NC_005835.100.0.summary.GGATCC.N	1	0	1895151	1
NC_005861.fna	234	2414465	54	118	85	26	118369	22	139	273	119	118	114	0	1	NC_005861.100.0.summary.GGATCC.N	0.998811	0	830272	8
NC_005877.fna	261	1545895	2	4	3	2	1253856	2	4	4	6	5	4	0	1	NC_005877.100.0.summary.GGATCC.N	0.999999	0	1546005	1
NC_005945.fna	358	5228663	24	186	43	11	2100017	9	926	3861	185	183	170	0	1	NC_005945.100.0.summary.GGATCC.N	0.999419	0	4705040	26
NC_005955.fna	124	1581384	30	75	56	19	212117	12	106	107	73	70	62	0	1	NC_005955.100.0.summary.GGATCC.N	0.997271	0	937093	21
NC_005956.fna	121	1931047	130	354	213	23	122102	14	617	6755	335	302	278	0	1	NC_005956.100.0.summary.GGATCC.N	0.988028	0	341261	100
NC_005957.fna	367	5237682	48	323	95	47	212620	32	1735	16318	321	315	293	0	1	NC_005957.100.0.summary.GGATCC.N	0.996475	0	2123269	46
NC_005966.fna	184	3598621	32	85	50	17	349211	14	133	108	80	79	75	0	1	NC_005966.100.0.summary.GGATCC.N	0.997473	0	2968952	14
NC_006055.fna	15	793224	3	16	7	2	670539	2	64	48	9	8	6	0	1	NC_006055.100.0.summary.GGATCC.N	0.99691	0	670539	12
NC_006085.fna	914	2560265	10	20	11	2	2278475	2	20	20	22	21	20	0	1	NC_006085.100.0.summary.GGATCC.N	0.999999	0	2560378	1
NC_006086.fna	105	1899877	24	58	48	21	145792	13	87	89	60	55	51	0	1	NC_006086.100.0.summary.GGATCC.N	0.992347	0	964906	11
NC_006087.fna	312	2584158	38	246	110	60	71594	45	1518	517	246	236	220	0	1	NC_006087.100.0.summary.GGATCC.N	0.998489	0	303403	44
NC_006138.fna	381	3523383	52	204	92	20	341400	15	634	309	199	180	156	0	1	NC_006138.100.0.summary.GGATCC.N	0.996982	0	411873	71
NC_006142.fna	27	1111496	1	6	3	1	1110875	1	20	10	7	7	3	0	1	NC_006142.100.0.summary.GGATCC.N	0.99973	0	1110927	4
NC_006155.fna	725	4744671	155	503	284	102	75363	79	1691	777	500	468	444	0	1	NC_006155.100.0.summary.GGATCC.N	0.996676	0	534828	87
NC_006177.fna	1799	3566135	165	677	297	83	108595	56	2351	1127	679	619	537	0	1	NC_006177.100.0.summary.GGATCC.N	0.992447	0	218159	204
NC_006274.fna	373	5300915	24	191	51	13	1290438	12	1095	176941	191	187	167	0	1	NC_006274.100.0.summary.GGATCC.N	0.99766	0	4573886	40
NC_006300.fna	353	2314078	41	110	67	17	157161	15	177	268	112	102	93	0	1	NC_006300.100.0.summary.GGATCC.N	0.996291	0	1498083	26
NC_006322.fna	433	4222645	30	105	58	23	403973	21	252	175	102	99	91	0	1	NC_006322.100.0.summary.GGATCC.N	0.99945	0	3313015	22
NC_006347.fna	380	5277274	65	200	103	38	520025	22	424	275	202	191	171	0	1	NC_006347.100.0.summary.GGATCC.N	0.998169	0	3059359	45
NC_006348.fna	454	3510148	42	610	160	83	54948	62	7664	6715572	771	515	489	0	1	NC_006348.100.0.summary.GGATCC.N	0.97475	0.064	249330	154
NC_006349.fna	269	2325379	31	218	86	43	77172	35	2300	600	141	140	135	0	1	NC_006349.100.0.summary.GGATCC.N	0.998194	0	743199	88
NC_006350.fna	519	4074542	31	68	42	17	486511	14	80	76	70	69	68	0	1	NC_006350.100.0.summary.GGATCC.N	1	0	4074557	1
NC_006351.fna	372	3173005	75	176	130	21	262432	15	233	91726	175	146	114	0	1	NC_006351.100.0.summary.GGATCC.N	0.995864	0	959510	84
NC_006360.fna	36	892758	14	28	17	4	627332	2	28	30	30	29	28	0	1	NC_006360.100.0.summary.GGATCC.N	1	0	893021	1
NC_006361.fna	1733	6021225	34	93	52	29	608347	19	147	104	95	91	82	0	1	NC_006361.100.0.summary.GGATCC.N	0.999051	0	1398690	19
NC_006368.fna	365	3503610	56	265	99	33	197046	24	1537	418	267	236	209	0	1	NC_006368.100.0.summary.GGATCC.N	0.997641	0	2779482	85
NC_006369.fna	354	3345687	28	166	56	17	339864	15	1118	589	165	141	123	0	1	NC_006369.100.0.summary.GGATCC.N	0.998006	0	2664241	55
NC_006370.fna	303	4085304	234	1124	474	83	45626	47	4352	40400000	1993	653	517	0	1	NC_006370.100.0.summary.GGATCC.N	0.824052	0.357895	103751	751
NC_006371.fna	163	2237943	204	1107	415	73	25509	27	5600	27700028	2010	596	484	0	1	NC_006371.100.0.summary.GGATCC.N	0.593208	0.472727	27279	763
NC_006396.fna	131	3131724	4	8	7	4	872009	4	8	9	10	9	6	0	1	NC_006396.100.0.summary.GGATCC.N	0.99854	0	1639364	5
NC_006448.fna	147	1796846	68	176	122	42	56971	23	275	233	178	169	158	0	1	NC_006448.100.0.summary.GGATCC.N	0.998627	0	456525	29
NC_006449.fna	153	1796226	58	160	115	34	67845	23	281	302	162	146	130	0	1	NC_006449.100.0.summary.GGATCC.N	0.997833	0	322612	43
NC_006461.fna	775	1849742	12	26	20	13	245801	13	30	31	28	27	26	0	1	NC_006461.100.0.summary.GGATCC.N	1	0	1849759	1
NC_006510.fna	461	3544776	170	500	285	76	84056	43	1003	124367	479	434	400	0	1	NC_006510.100.0.summary.GGATCC.N	0.994236	0.0229885	676317	130
NC_006511.fna	264	4585229	33	105	58	26	228438	26	220	119	101	98	92	0	1	NC_006511.100.0.summary.GGATCC.N	0.997619	0	958702	19
NC_006512.fna	215	2839318	29	105	51	22	268749	15	245	427	107	104	96	0	1	NC_006512.100.0.summary.GGATCC.N	0.998885	0	757278	16
NC_006526.fna	157	2056416	12	26	18	9	1050697	4	30	28	26	25	24	0	1	NC_006526.100.0.summary.GGATCC.N	0.999848	0	2056230	3
NC_006570.fna	62	1892819	16	227	82	29	37575	13	2540	284500	256	189	160	0	1	NC_006570.100.0.summary.GGATCC.N	0.682406	0	77775	103
NC_006576.fna	589	2696255	5	10	7	3	2046103	3	10	12	12	11	10	0	1	NC_006576.100.0.summary.GGATCC.N	1	0	2696404	1
NC_006582.fna	344	4303871	44	194	82	20	348100	18	588	737	192	184	168	0	1	NC_006582.100.0.summary.GGATCC.N	0.998968	0	2874581	41
NC_006624.fna	276	2088737	2	4	4	4	1225102	4	4	5	6	5	4	0	1	NC_006624.100.0.summary.GGATCC.N	1	0	2088764	1
NC_006677.fna	785	2702173	33	184	88	57	119826	39	727	332	186	182	174	0	1	NC_006677.100.0.summary.GGATCC.N	0.999471	0	752624	17
NC_006831.fna	52	1499920	15	46	29	8	254610	6	135	56	39	35	29	0	1	NC_006831.100.0.summary.GGATCC.N	0.99901	0	1267475	22
NC_006832.fna	51	1512977	32	95	68	14	159758	9	182	57	47	44	40	0	1	NC_006832.100.0.summary.GGATCC.N	0.995584	0	417998	59
NC_006833.fna	64	1080084	15	46	46	25	42913	15	99	100	48	47	46	0	1	NC_006833.100.0.summary.GGATCC.N	1	0	1080306	1
NC_006834.fna	815	4941439	992	7257	2531	275	21946	93	54542	294940000	8340	1724	1132	0	1	NC_006834.100.0.summary.GGATCC.N	0.484377	0.57754	21946	6657
NC_006905.fna	264	4755700	60	188	114	47	114086	36	407	253	187	182	175	0	1	NC_006905.100.0.summary.GGATCC.N	0.999635	0	3748525	19
NC_006908.fna	6	777079	27	79	49	4	212577	2	148	94	71	61	51	0	1	NC_006908.100.0.summary.GGATCC.N	0.989826	0	674014	37
NC_006932.fna	152	2124241	10	29	20	13	269790	12	51	37	29	28	27	0	1	NC_006932.100.0.summary.GGATCC.N	0.99984	0	2123930	3
NC_006933.fna	88	1162204	5	10	7	3	617209	3	10	12	12	11	10	0	1	NC_006933.100.0.summary.GGATCC.N	1	0	1162373	1
NC_006958.fna	1157	3282708	47	121	66	25	230486	22	175	129	123	118	109	0	1	NC_006958.100.0.summary.GGATCC.N	0.999043	0	775490	21
NC_007005.fna	538	6093698	117	280	218	76	157666	49	382	509	258	242	224	0	1	NC_007005.100.0.summary.GGATCC.N	0.998121	0	1478659	75
NC_007086.fna	891	5148708	90	275	182	67	172657	50	607	8823	277	263	243	0	1	NC_007086.100.0.summary.GGATCC.N	0.998798	0	508717	50
NC_007109.fna	97	1485148	23	131	53	25	59220	17	553	540	133	128	127	0	1	NC_007109.100.0.summary.GGATCC.N	1.00001	0	864360	9
NC_007164.fna	858	2462499	66	233	151	45	97152	40	544	1286	235	215	184	0	1	NC_007164.100.0.summary.GGATCC.N	0.99471	0	197312	72
NC_007168.fna	87	2685015	161	913	366	43	39792	15	4520	24100000	1191	548	429	0	1	NC_007168.100.0.summary.GGATCC.N	0.579433	0.516129	39792	596
NC_007204.fna	71	2650701	106	1267	420	60	14005	6	17131	5636306	1062	341	220	0	1	NC_007204.100.0.summary.GGATCC.N	0.175607	0.615385	14005	1206
NC_007205.fna	73	1308759	13	29	26	6	1044983	3	35	157	31	26	22	0	1	NC_007205.100.0.summary.GGATCC.N	0.999423	0	1293681	12
NC_007294.fna	13	799476	108	256	205	8	56427	3	352	1400067	215	113	102	0	1	NC_007294.100.0.summary.GGATCC.N	0.885511	0.285714	550429	177
NC_007295.fna	40	897405	47	124	66	9	182501	7	199	967	126	125	120	0	1	NC_007295.100.0.summary.GGATCC.N	0.996686	0	273332	9
NC_007296.fna	102	1897573	19	59	35	13	183630	12	172	125	61	57	52	0	1	NC_007296.100.0.summary.GGATCC.N	0.996418	0	961253	13
NC_007298.fna	347	4501104	24	71	40	22	283760	21	182	235	73	70	65	0	1	NC_007298.100.0.summary.GGATCC.N	0.999701	0	3368493	8
NC_007332.fna	39	920079	46	134	79	16	96521	9	236	316	136	130	117	0	1	NC_007332.100.0.summary.GGATCC.N	0.994957	0	234364	27
NC_007333.fna	1294	3642249	18	53	29	10	547601	8	95	60	54	53	48	0	1	NC_007333.100.0.summary.GGATCC.N	0.998406	0	1091092	10
NC_007335.fna	191	1842899	19	42	36	13	372265	11	51	67	43	42	41	0	1	NC_007335.100.0.summary.GGATCC.N	0.999947	0	1842891	2
NC_007347.fna	757	3806533	26	63	43	18	388791	14	87	94	65	63	57	0	1	NC_007347.100.0.summary.GGATCC.N	0.999198	0	2779566	12
NC_007348.fna	518	2726152	9	26	13	2	2180006	2	42	29	28	27	23	0	1	NC_007348.100.0.summary.GGATCC.N	0.999398	0	2181588	7
NC_007350.fna	114	2516575	24	63	35	11	309000	9	93	72	65	64	59	0	1	NC_007350.100.0.summary.GGATCC.N	0.998798	0	1343000	9
NC_007354.fna	53	1315030	26	77	54	14	120483	9	143	60	50	47	42	0	1	NC_007354.100.0.summary.GGATCC.N	0.997237	0	639811	39
NC_007355.fna	477	4837408	246	607	443	122	53969	72	919	6693	578	561	526	0	1	NC_007355.100.0.summary.GGATCC.N	0.99643	0	300894	119
NC_007356.fna	41	1395502	16	32	23	6	809358	3	32	53	34	33	32	0	1	NC_007356.100.0.summary.GGATCC.N	1	0	1395568	1
NC_007384.fna	487	4825265	204	3976	664	185	22615	72	114303	57001105	6071	2508	2076	0	1	NC_007384.100.0.summary.GGATCC.N	0.600247	0.496552	22615	2539
NC_007404.fna	350	2909809	13	26	18	6	732881	5	26	29	28	27	26	0	1	NC_007404.100.0.summary.GGATCC.N	1	0	2909858	1
NC_007406.fna	679	3402093	65	407	186	79	62312	53	1829	2704228	461	353	322	0	1	NC_007406.100.0.summary.GGATCC.N	0.979978	0.0186916	335901	112
NC_007413.fna	13	6365727	41	175	104	9	169868	2	559	140000	147	71	64	0	1	NC_007413.100.0.summary.GGATCC.N	0.246483	0.4	169868	145
NC_007426.fna	63	2595221	24	48	33	12	341292	7	48	50	50	49	48	0	1	NC_007426.100.0.summary.GGATCC.N	1	0	2595262	1
NC_007432.fna	123	2127839	30	99	53	22	140887	17	244	145	100	99	95	0	1	NC_007432.100.0.summary.GGATCC.N	0.999186	0	1573516	8
NC_007434.fna	520	4126292	34	74	53	25	286738	17	89	80	73	71	68	0	1	NC_007434.100.0.summary.GGATCC.N	0.999762	0	3634386	9
NC_007435.fna	390	3181762	78	187	144	22	186379	17	270	384060	177	136	111	0	1	NC_007435.100.0.summary.GGATCC.N	0.995052	0	2650009	95
NC_007481.fna	128	3214944	41	128	73	26	184561	19	248	170	120	112	101	0	1	NC_007481.100.0.summary.GGATCC.N	0.997369	0	448996	40
NC_007484.fna	321	3481691	29	98	59	29	158609	23	280	149	98	97	93	0	1	NC_007484.100.0.summary.GGATCC.N	0.999729	0	2062284	9
NC_007492.fna	1188	6438405	61	147	98	38	348953	29	200	163	148	141	134	0	1	NC_007492.100.0.summary.GGATCC.N	0.998587	0	1482742	24
NC_007493.fna	1502	3188609	17	35	26	15	1159206	9	37	38	36	35	34	0	1	NC_007493.100.0.summary.GGATCC.N	0.999964	0	3188513	2
NC_007494.fna	488	943016	3	6	4	2	904736	1	6	7	8	7	6	0	1	NC_007494.100.0.summary.GGATCC.N	0.999999	0	943603	1
NC_007498.fna	896	3665893	70	225	123	40	165276	33	669	263	204	189	172	0	1	NC_007498.100.0.summary.GGATCC.N	0.99803	0	459097	70
NC_007503.fna	217	2401520	64	174	98	28	165816	19	285	205	176	166	152	0	1	NC_007503.100.0.summary.GGATCC.N	0.997839	0	448316	33
NC_007508.fna	815	5178466	38	121	89	53	182837	40	306	221	123	122	119	0	1	NC_007508.100.0.summary.GGATCC.N	0.99974	0	4149755	5
NC_007509.fna	298	1395069	4	9	7	3	908794	3	11	13	11	10	8	0	1	NC_007509.100.0.summary.GGATCC.N	0.999675	0	1394631	2
NC_007510.fna	704	3694126	20	40	27	8	509226	7	40	43	42	40	39	0	1	NC_007510.100.0.summary.GGATCC.N	0.999989	0	2042984	3
NC_007511.fna	640	3587082	1	3	2	1	3586766	1	5	5	5	4	3	0	1	NC_007511.100.0.summary.GGATCC.N	1	0	3587100	1
NC_007512.fna	699	2364842	33	66	40	9	404279	7	66	71	68	67	66	0	1	NC_007512.100.0.summary.GGATCC.N	0.999999	0	2365078	1
NC_007513.fna	804	2234828	7	16	13	9	417211	8	21	22	18	17	16	0	1	NC_007513.100.0.summary.GGATCC.N	1	0	2235054	1
NC_007514.fna	78	2572079	77	269	165	24	169745	13	789	76928	251	191	167	0	1	NC_007514.100.0.summary.GGATCC.N	0.990716	0	640061	130
NC_007516.fna	1199	2510659	13	35	21	12	378602	12	59	42	36	35	34	0	1	NC_007516.100.0.summary.GGATCC.N	0.999941	0	2510515	2
NC_007517.fna	934	3997420	43	180	108	65	85943	60	576	380	182	181	180	0	1	NC_007517.100.0.summary.GGATCC.N	1	0	3998655	1
NC_007519.fna	249	3730232	31	81	60	29	240945	23	131	280027	83	82	79	0	1	NC_007519.100.0.summary.GGATCC.N	0.999794	0.0425532	3625981	5
NC_007520.fna	237	2427734	12	32	19	8	1651571	8	48	36	34	33	32	0	1	NC_007520.100.0.summary.GGATCC.N	1	0	2427859	1
NC_007530.fna	358	5227419	26	190	46	12	1662208	10	930	2608	189	187	172	0	1	NC_007530.100.0.summary.GGATCC.N	0.999381	0	4057916	29
NC_007575.fna	30	2201561	18	39	27	7	569508	6	45	45	41	39	34	0	1	NC_007575.100.0.summary.GGATCC.N	0.996872	0	573709	11
NC_007576.fna	144	1884661	30	86	45	15	182133	13	146	171	88	86	81	0	1	NC_007576.100.0.summary.GGATCC.N	0.999377	0	1060405	10
NC_007577.fna	134	1709204	2	4	4	3	772083	3	4	6	6	5	4	0	1	NC_007577.100.0.summary.GGATCC.N	1	0	1710260	1
NC_007604.fna	589	2695903	2	4	3	2	2206391	2	4	4	6	5	4	0	1	NC_007604.100.0.summary.GGATCC.N	1	0	2695909	1
NC_007606.fna	426	4369232	318	14251	1228	202	12621	60	644694	156300000	6908	3548	2808	0	1	NC_007606.100.0.summary.GGATCC.N	0.365316	0.876033	12621	12632
NC_007613.fna	472	4519823	239	4870	752	175	22603	77	128088	96820030	7132	2910	2477	0	1	NC_007613.100.0.summary.GGATCC.N	0.627764	0.567742	22998	3254
NC_007614.fna	593	3184243	49	129	91	51	127828	35	237	173	131	130	127	0	1	NC_007614.100.0.summary.GGATCC.N	0.999539	0	2017531	5
NC_007618.fna	152	2121359	19	50	30	13	269790	12	84	60	50	49	48	0	1	NC_007618.100.0.summary.GGATCC.N	0.99984	0	2121048	3
NC_007622.fna	109	2742531	29	91	48	13	345161	11	185	116	93	92	89	0	1	NC_007622.100.0.summary.GGATCC.N	0.998142	0	2692978	5
NC_007624.fna	88	1156948	5	10	7	3	612028	3	10	12	12	11	10	0	1	NC_007624.100.0.summary.GGATCC.N	1	0	1157117	1
NC_007626.fna	343	4967148	89	454	199	40	271900	27	2403	7950113	471	234	193	0	1	NC_007626.100.0.summary.GGATCC.N	0.988697	0.0727273	1214242	303
NC_007633.fna	10	1010023	32	74	53	5	196526	2	104	34070	62	61	59	0	1	NC_007633.100.0.summary.GGATCC.N	0.996543	0	963877	17
NC_007643.fna	1147	4352825	35	70	44	18	575111	16	70	89	72	71	70	0	1	NC_007643.100.0.summary.GGATCC.N	1	0	4352916	1
NC_007644.fna	477	2628784	21	46	34	15	465931	10	55	57	48	47	44	0	1	NC_007644.100.0.summary.GGATCC.N	0.99983	0	2624891	4
NC_007645.fna	83	7215267	89	210	144	26	241281	18	289	4835	207	203	195	0	1	NC_007645.100.0.summary.GGATCC.N	0.999395	0	2092486	20
NC_007650.fna	67	2914771	31	70	53	16	188091	11	92	106	70	69	66	0	1	NC_007650.100.0.summary.GGATCC.N	0.998004	0	2908996	8
NC_007651.fna	185	3809201	42	134	87	27	213706	24	271	780	136	125	116	0	1	NC_007651.100.0.summary.GGATCC.N	0.996346	0	1159840	23
NC_007677.fna	868	3551823	21	49	41	25	514623	22	70	64	51	50	49	0	1	NC_007677.100.0.summary.GGATCC.N	1	0	3552533	1
NC_007681.fna	92	1767403	72	173	125	17	118644	14	239	264	163	140	121	0	1	NC_007681.100.0.summary.GGATCC.N	0.993055	0	264908	70
NC_007705.fna	829	4940217	1023	7178	2623	289	20403	94	53129	260960000	8509	1613	1077	0	1	NC_007705.100.0.summary.GGATCC.N	0.501264	0.592593	20403	6621
NC_007712.fna	877	4171146	294	1141	699	133	44678	79	3852	43450000	1354	608	476	0	1	NC_007712.100.0.summary.GGATCC.N	0.923198	0.27673	66946	796
NC_007716.fna	13	706569	120	300	214	7	59734	2	492	1620000	323	127	93	0	1	NC_007716.100.0.summary.GGATCC.N	0.691995	0.8	61922	224
NC_007722.fna	464	3052398	10	35	24	13	637036	8	87	52	37	28	23	0	1	NC_007722.100.0.summary.GGATCC.N	0.998568	0	2112760	18
NC_007759.fna	717	3179300	17	71	35	20	252044	16	204	95	73	72	71	0	1	NC_007759.100.0.summary.GGATCC.N	1	0	3179360	1
NC_007760.fna	2453	5013479	4	9	7	5	1715011	5	11	12	11	10	9	0	1	NC_007760.100.0.summary.GGATCC.N	1	0	5013632	1
NC_007761.fna	843	4381608	14	56	30	13	375340	13	188	67	54	46	40	0	1	NC_007761.100.0.summary.GGATCC.N	0.99963	0	2517612	21
NC_007775.fna	8335	2932766	209	822	500	195	36224	111	2279	26717	753	580	429	0	1	NC_007775.100.0.summary.GGATCC.N	0.983662	0	100995	498
NC_007776.fna	9668	3046682	176	595	422	187	29190	144	1912	2332	570	468	403	0	1	NC_007776.100.0.summary.GGATCC.N	0.990556	0	113340	248
NC_007777.fna	2719	5433628	99	300	195	102	141713	64	629	378	294	289	281	0	1	NC_007777.100.0.summary.GGATCC.N	0.999592	0	1905577	27
NC_007778.fna	915	5331656	28	88	53	19	429052	18	225	94	85	74	66	0	1	NC_007778.100.0.summary.GGATCC.N	0.999583	0	4019789	27
NC_007793.fna	117	2872769	43	103	74	26	195691	15	138	197	104	101	93	0	1	NC_007793.100.0.summary.GGATCC.N	0.99842	0	725024	20
NC_007794.fna	355	3561584	11	27	21	13	473658	13	37	40	29	28	27	0	1	NC_007794.100.0.summary.GGATCC.N	1	0	3561600	1
NC_007796.fna	1110	3544738	109	357	211	69	98927	50	837	685	353	334	308	0	1	NC_007796.100.0.summary.GGATCC.N	0.996452	0	811334	75
NC_007797.fna	138	1471282	97	379	230	43	42015	21	2687	10440000	430	198	160	0	1	NC_007797.100.0.summary.GGATCC.N	0.849021	0.186047	221268	259
NC_007798.fna	148	859006	1	3	3	1	858763	1	5	3	4	4	2	0	1	NC_007798.100.0.summary.GGATCC.N	0.999801	0	858836	2
NC_007799.fna	57	1176248	35	78	61	8	329786	7	94	569	73	61	51	0	1	NC_007799.100.0.summary.GGATCC.N	0.997083	0	776266	32
NC_007802.fna	1040	4317977	8	17	14	7	626865	7	19	20	19	18	17	0	1	NC_007802.100.0.summary.GGATCC.N	1	0	4318121	1
NC_007880.fna	61	1895994	13	303	110	37	28025	12	4038	2120037	386	228	151	0	1	NC_007880.100.0.summary.GGATCC.N	0.399975	0.24	28025	217
NC_007907.fna	1079	5727534	85	248	146	68	142724	56	466	319	242	240	231	0	1	NC_007907.100.0.summary.GGATCC.N	0.999364	0	2960960	26
NC_007908.fna	401	4712337	55	117	75	28	395882	19	132	126	117	114	111	0	1	NC_007908.100.0.summary.GGATCC.N	0.999548	0	2837633	9
NC_007912.fna	42	5057531	110	352	240	18	273135	7	793	400000	411	180	144	0	1	NC_007912.100.0.summary.GGATCC.N	0.837507	0.266667	527742	254
NC_007925.fna	1172	5513844	74	179	133	62	172501	50	261	271	179	164	150	0	1	NC_007925.100.0.summary.GGATCC.N	0.998867	0	832475	40
NC_007929.fna	115	1827111	57	214	105	27	70295	22	695	1856	216	210	199	0	1	NC_007929.100.0.summary.GGATCC.N	0.995398	0	278338	27
NC_007940.fna	180	1522076	23	151	62	37	57744	24	839	320065	143	138	129	0	1	NC_007940.100.0.summary.GGATCC.N	0.982281	0.0408163	346988	31
NC_007946.fna	548	5065741	78	191	121	34	305566	27	271	249	193	177	161	0	1	NC_007946.100.0.summary.GGATCC.N	0.99765	0	657588	47
NC_007947.fna	410	2971517	6	12	7	2	2954379	2	12	12	14	13	12	0	1	NC_007947.100.0.summary.GGATCC.N	1	0	2971683	1
NC_007948.fna	637	5200264	51	115	89	47	179279	41	146	140075	117	115	112	0	1	NC_007948.100.0.summary.GGATCC.N	0.999726	0.0240964	4901862	6
NC_007951.fna	600	4895836	42	100	85	36	290214	32	136	154	101	95	92	0	1	NC_007951.100.0.summary.GGATCC.N	0.998516	0	2450336	12
NC_007952.fna	464	3363523	16	40	25	11	755855	9	56	45	41	39	36	0	1	NC_007952.100.0.summary.GGATCC.N	0.998934	0	1943886	7
NC_007953.fna	288	1471779	6	12	10	8	277534	8	12	14	14	13	12	0	1	NC_007953.100.0.summary.GGATCC.N	1	0	1472769	1
NC_007954.fna	519	4545906	148	424	255	75	87689	55	822	1889	424	407	372	0	1	NC_007954.100.0.summary.GGATCC.N	0.996133	0	430149	82
NC_007955.fna	300	2575032	97	385	193	56	57373	38	1196	375830	372	347	310	0	1	NC_007955.100.0.summary.GGATCC.N	0.99425	0	177059	111
NC_007958.fna	820	4892717	26	65	42	24	327302	23	109	81	67	66	65	0	1	NC_007958.100.0.summary.GGATCC.N	1	0	4892958	1
NC_007963.fna	531	3696649	34	77	48	11	467891	11	95	86	79	77	70	0	1	NC_007963.100.0.summary.GGATCC.N	0.998365	0	676686	14
NC_007964.fna	747	4406967	136	376	242	122	60572	74	874	100549	372	370	357	0	1	NC_007964.100.0.summary.GGATCC.N	0.991557	0.0134228	566407	31
NC_007969.fna	100	3059876	9	21	20	13	316950	10	27	30	23	22	21	0	1	NC_007969.100.0.summary.GGATCC.N	1	0	3061203	1
NC_007973.fna	505	3928089	14	32	29	18	323228	17	43	42	34	33	32	0	1	NC_007973.100.0.summary.GGATCC.N	1	0	3931508	1
NC_007974.fna	292	2580084	12	28	24	19	213430	16	36	38	30	29	28	0	1	NC_007974.100.0.summary.GGATCC.N	1	0	2581276	1
NC_008009.fna	1440	5650368	8	19	13	8	1525733	8	25	21	21	20	19	0	1	NC_008009.100.0.summary.GGATCC.N	1	0	5650459	1
NC_008011.fna	89	1457619	2	4	3	1	1456566	1	4	5	6	5	4	0	1	NC_008011.100.0.summary.GGATCC.N	1	0	1457757	1
NC_008021.fna	95	1836467	33	90	53	17	170825	15	155	153	92	89	81	0	1	NC_008021.100.0.summary.GGATCC.N	0.998407	0	351051	17
NC_008022.fna	107	1928252	12	28	23	10	267963	9	37	69	30	28	25	0	1	NC_008022.100.0.summary.GGATCC.N	0.994665	0	1865114	6
NC_008023.fna	94	1860355	28	83	43	15	178214	13	145	128	85	84	81	0	1	NC_008023.100.0.summary.GGATCC.N	0.999682	0	1009910	5
NC_008024.fna	98	1937111	29	89	48	14	317952	11	164	230	89	88	85	0	1	NC_008024.100.0.summary.GGATCC.N	0.999387	0	1306000	7
NC_008025.fna	362	2467205	25	67	42	23	199373	20	120	79	69	68	67	0	1	NC_008025.100.0.summary.GGATCC.N	1	0	2467262	1
NC_008027.fna	680	5888780	89	223	142	49	207632	39	351	256	222	209	194	0	1	NC_008027.100.0.summary.GGATCC.N	0.996103	0	756009	42
NC_008044.fna	705	3200938	31	63	38	11	828418	7	65	116	65	64	63	0	1	NC_008044.100.0.summary.GGATCC.N	1	0	3201338	1
NC_008048.fna	427	3345170	41	115	94	51	98035	44	206	199	117	113	107	0	1	NC_008048.100.0.summary.GGATCC.N	0.999736	0	937129	14
NC_008054.fna	437	1864998	146	517	282	69	54353	33	1264	13169	498	419	340	0	1	NC_008054.100.0.summary.GGATCC.N	0.985078	0	88412	242
NC_008060.fna	215	3294563	25	66	36	15	412228	15	98	72	68	67	66	0	1	NC_008060.100.0.summary.GGATCC.N	1	0	3294938	1
NC_008061.fna	181	2788459	4	8	7	5	1736782	4	8	9	10	9	8	0	1	NC_008061.100.0.summary.GGATCC.N	1	0	2789716	1
NC_008086.fna	108	1596366	31	69	60	17	137410	16	84	81	70	66	50	0	1	NC_008086.100.0.summary.GGATCC.N	0.994385	0	333479	30
NC_008095.fna	815	9139763	76	163	124	44	388587	34	185	215	165	160	147	0	1	NC_008095.100.0.summary.GGATCC.N	0.998328	0	1380239	27
NC_008146.fna	2293	5705448	69	154	117	54	245370	44	192	196	156	145	135	0	1	NC_008146.100.0.summary.GGATCC.N	0.999233	0	1584479	27
NC_008148.fna	818	3225748	66	136	105	54	105725	42	144	158	138	136	127	0	1	NC_008148.100.0.summary.GGATCC.N	0.998047	0	485645	16
NC_008149.fna	688	4534590	118	696	328	152	37522	92	5999	5489486	857	605	551	0	1	NC_008149.100.0.summary.GGATCC.N	0.938058	0.0648649	127147	224
NC_008150.fna	702	4702289	144	932	401	182	30859	104	10230	6769284	1089	794	741	0	1	NC_008150.100.0.summary.GGATCC.N	0.942594	0.0287081	138644	266
NC_008209.fna	611	4133097	15	31	24	14	455199	14	33	35	33	32	31	0	1	NC_008209.100.0.summary.GGATCC.N	1	0	4134202	1
NC_008212.fna	545	3132494	85	199	168	73	60694	51	267	645	201	197	190	0	1	NC_008212.100.0.summary.GGATCC.N	0.999398	0	651206	17
NC_008228.fna	450	5187005	42	142	86	23	443844	20	321	313	144	133	125	0	1	NC_008228.100.0.summary.GGATCC.N	0.99926	0	1218286	27
NC_008229.fna	121	1553927	13	27	23	16	121514	13	29	31	29	28	27	0	1	NC_008229.100.0.summary.GGATCC.N	0.999999	0	1557528	1
NC_008245.fna	62	1892616	8	120	73	29	37575	13	1348	1556516	140	98	72	0	1	NC_008245.100.0.summary.GGATCC.N	0.68059	0.148148	76105	69
NC_008253.fna	514	4938920	103	298	165	48	199150	35	566	2437	295	285	273	0	1	NC_008253.100.0.summary.GGATCC.N	0.998225	0	1150335	37
NC_008254.fna	869	4412446	6	12	9	6	2635325	6	12	15	14	13	12	0	1	NC_008254.100.0.summary.GGATCC.N	1	0	4412637	1
NC_008255.fna	414	4433218	72	210	132	38	240070	21	403	281	194	164	151	0	1	NC_008255.100.0.summary.GGATCC.N	0.997323	0	1431888	80
NC_008258.fna	474	4574284	246	2743	627	164	29537	75	41209	77653456	3878	1582	1199	0	1	NC_008258.100.0.summary.GGATCC.N	0.723061	0.423841	31975	1987
NC_008260.fna	409	3120143	14	30	21	7	1853986	6	34	34	32	31	28	0	1	NC_008260.100.0.summary.GGATCC.N	0.999859	0	2578379	5
NC_008261.fna	124	3256683	38	133	52	13	2059470	10	329	162	135	132	125	0	1	NC_008261.100.0.summary.GGATCC.N	0.999344	0	2477499	15
NC_008262.fna	95	2897393	147	679	307	42	52526	17	2369	15174930	505	275	230	0	1	NC_008262.100.0.summary.GGATCC.N	0.668294	0.342857	69781	527
NC_008278.fna	3274	7497934	29	70	51	26	621092	18	94	84	71	66	58	0	1	NC_008278.100.0.summary.GGATCC.N	0.999587	0	1631898	18
NC_008309.fna	131	2007700	66	213	113	32	81266	21	1164	895	155	150	133	0	1	NC_008309.100.0.summary.GGATCC.N	0.994482	0	322425	95
NC_008312.fna	248	7750108	740	2647	1559	129	47506	45	7985	56040000	3300	1022	877	0	1	NC_008312.100.0.summary.GGATCC.N	0.662989	0.43956	83373	1979
NC_008313.fna	765	4052032	36	73	50	19	505827	13	75	80	75	74	73	0	1	NC_008313.100.0.summary.GGATCC.N	1	0	4052036	1
NC_008319.fna	816	2606748	25	64	43	18	167976	18	104	93	66	63	61	0	1	NC_008319.100.0.summary.GGATCC.N	0.999632	0	2237693	6
NC_008321.fna	720	4706287	75	304	136	34	171903	31	1456	10292	295	279	253	0	1	NC_008321.100.0.summary.GGATCC.N	0.997924	0	572302	73
NC_008322.fna	710	4792610	95	348	166	43	165770	39	963	823	349	311	276	0	1	NC_008322.100.0.summary.GGATCC.N	0.997487	0	496560	100
NC_008340.fna	859	3275944	75	170	120	47	150138	36	218	188	163	158	151	0	1	NC_008340.100.0.summary.GGATCC.N	0.999413	0	780271	23
NC_008343.fna	392	2708355	28	59	46	8	1609608	8	65	66	61	55	49	0	1	NC_008343.100.0.summary.GGATCC.N	0.999305	0	2454334	14
NC_008344.fna	476	2661057	107	426	232	62	76916	40	1275	1421401	428	380	325	0	1	NC_008344.100.0.summary.GGATCC.N	0.993085	0	133649	146
NC_008345.fna	371	4845257	71	275	152	33	235363	29	816	6246280	278	219	191	0	1	NC_008345.100.0.summary.GGATCC.N	0.993908	0.0338983	3337135	108
NC_008346.fna	247	2936195	95	298	170	50	107570	28	616	16604	297	274	250	0	1	NC_008346.100.0.summary.GGATCC.N	0.994825	0	242464	73
NC_008347.fna	862	3368780	10	21	16	11	502980	11	23	26	23	22	21	0	1	NC_008347.100.0.summary.GGATCC.N	1	0	3368781	1
NC_008358.fna	179	3705021	15	35	25	12	416191	9	45	39	37	36	35	0	1	NC_008358.100.0.summary.GGATCC.N	1	0	3705049	1
NC_008390.fna	739	3556545	37	82	60	14	362938	12	99	7412	82	73	67	0	1	NC_008390.100.0.summary.GGATCC.N	0.998087	0	1983499	24
NC_008391.fna	555	2646969	14	29	27	12	287776	12	31	47	31	26	20	0	1	NC_008391.100.0.summary.GGATCC.N	0.999305	0	1352977	15
NC_008392.fna	303	1281472	7	14	11	7	855998	5	14	16	16	15	14	0	1	NC_008392.100.0.summary.GGATCC.N	1	0	1281511	1
NC_008435.fna	897	5505494	63	159	123	55	149937	51	249	336	161	142	129	0	1	NC_008435.100.0.summary.GGATCC.N	0.999514	0	717043	43
NC_008463.fna	880	6537648	103	212	138	46	355215	33	224	274	214	210	202	0	1	NC_008463.100.0.summary.GGATCC.N	0.999459	0	2192871	18
