# Supplementary material for: AGORA: Assembly Guided by Optical Restriction Alignment
Source: BMC Bioinformatics. 2012 Aug 2;13:189. doi: 10.1186/1471-2105-13-189 (PMC3431216; doi:10.1186/1471-2105-13-189)
Supplement: Additional file 3 — AGORA source code. A zip file containing the code used to generate the results presented in our paper. [file 1471-2105-13-189-S3.zip]

Archive with 8 entries (8 files):
- code/Graph.h
- code/opmap.h
- code/Path.cpp
- code/Path.h
- code/process_data.h
- code/sitecounter.cpp
- code/sitecounter.h
- code/Licence.txt
