# Supplementary material for: AGORA: Assembly Guided by Optical Restriction Alignment
Source: BMC Bioinformatics. 2012 Aug 2;13:189. doi: 10.1186/1471-2105-13-189 (PMC3431216; doi:10.1186/1471-2105-13-189)
Supplement: Additional file 3 — AGORA source code. A zip file containing the code used to generate the results presented in our paper. [file 1471-2105-13-189-S3.zip › code/Graph.h]

/* 
 * File:   Graph.h
 * Author: henrylin
 *
 * Created on June 24, 2011, 4:44 PM
 */

#ifndef _GRAPH_H
#define	_GRAPH_H

#include <stdlib.h>
#include <stdio.h>
#include <math.h>
#include <iostream>
#include <fstream>
#include <sstream>
#include <map>
#include <vector>
#include <algorithm>

#include "sitecounter.h"

// #include "sitecounter.h"
// #include "Graph.h"
// #include "sitecounter.h"

/*int test() {

}*/

int n50size(vector<int> contig_sizes, int total_size) {
    sort(contig_sizes.begin(), contig_sizes.end());

    int total_contig_size = 0;
    vector<int>::iterator it;
    for (it = contig_sizes.begin(); it < contig_sizes.end(); it++) {
        cout << *it << " ";
        total_contig_size += *it;
    }

    cout << "\nTotal contig size is: " << total_contig_size << ".  Num contigs: " << contig_sizes.size() << endl;

    if (total_size == 0) total_size = total_contig_size;

    int contig_size_tally = 0;
    for (it = contig_sizes.end() - 1; it >= contig_sizes.begin(); it--) {
        contig_size_tally += *it;
        cout << contig_size_tally << " ";
        if (contig_size_tally >= total_size / 2) {
            cout << "Tally exceeds size " << total_size / 2;
            cout << ". Outputting N50 size of " << *it << endl;
            sleep(SLEEP_TIME);
            return *it;
        }
    }

    cout << "Reached end of for loop without outputting N50 size!  Possible error!\n";

    return *it;
}


// return a list of sorted edges with the edges with the most traversals remaining listed first

vector<segment*> sort_edge_list(EdgeListType *edge_list_pointer) {
    EdgePointerListType EdgePointerList;
    for (int i = 0; i < (*edge_list_pointer).size(); i++) {
        EdgePointerList.push_back(&((*edge_list_pointer)[i]));
    }
    sort(EdgePointerList.begin(), EdgePointerList.end(), compare_edges);
    return EdgePointerList;
}

// returns true if the first edge has more traversals remaining than the second edge
// (used for sorting a list of edges with the most traversals remaining first)
/*bool compare_edges(segment *e1, segment *e2) {
    return ((e1->duplicates - e1->traversals) > (e2->duplicates - e2->traversals));
}*/

// returns true if the length of the first edge is less than the second edge,
// used to sort list of edges from shortest to longest using (<), when added to stack in order,
// they will be traversed from longest to shortest

bool compare_edges(segment *e1, segment *e2) {
    return (e1->length < e2->length);
}

// returns true if the number of fragments of the first edge is greater than the second edge,
// used to sort list of edges from longest to shortest
/*bool compare_edges(segment *e1, segment *e2) {
    return (e1->opmap.size() > e2->opmap.size());
}*/

// generate a random permutation to permute the edge list

vector<int> generate_random_vector(int size) {
    vector<int> vect(size);
    int i, temp, rand_index;
    for (i = 0; i < size; i++) {
        vect[i] = i;
    }
    for (i = 0; i < size; i++) {
        rand_index = rand() % size;
        temp = vect[rand_index];
        vect[rand_index] = vect[i];
        vect[i] = temp;
    }
    return vect;
}


// given an estimated genome position, function returns a pointer to the next landmark edge after that position
// the input position may be the estimated position of the start of the last opmap fragment,
// which lower bounds the current genome position

EdgePointerStackType::iterator find_and_adjust_initial_landmark_positions(int position_lb) {
    EdgePointerStackType::iterator it, end = landmark_edges.end();
    printf("\n\nSearching for landmark at position %d.\n", position_lb);
    for (it = landmark_edges.begin(); it != end; it++) {
        // return the next landmark after current position + LANDMARK_GAP, which is a buffer
        // in case the some landmark positions have been mis-estimated
        if ((*it)->landmark_position_lb >= position_lb) {// + LANDMARK_GAP) {// originally + OVERLAP
            printf("Returning landmark at landmark_position_{lb,ub} {%d,%d} with real position %d\n",
                    (*it)->landmark_position_lb, (*it)->landmark_position_ub, (*it)->position);
            return it;
        } else {
            if (it == landmark_edges.begin()) {// || (it == landmark_edges.begin()+1)) {
                printf("Incrementing landmark at landmark_position_{lb,ub} {%d,%d} with real position %d by %d (seq length = %d)\n",
                        (*it)->landmark_position_lb, (*it)->landmark_position_ub, (*it)->position,
                        (int) (fragment_positions[ref_opmap.end() - 1] / 2), ref_sequence.length() / 2);
                ((*it)->landmark_position_ub) += (int) fragment_positions[ref_opmap.end() - 1] / 2; // (ref_sequence.length() / 2);
                ((*it)->landmark_position_lb) += (int) fragment_positions[ref_opmap.end() - 1] / 2; // (ref_sequence.length() / 2);
            } else {
                printf("Examining landmark at landmark_position_{lb,ub} {%d,%d} with real position %d\n",
                        (*it)->landmark_position_lb, (*it)->landmark_position_ub, (*it)->position);
            }
        }
    }

    // we should always end before for loop ends, if not print error
    cout << "Landmark not found error!\n";

    return it;
}

int print_edges() {
    cout << "Printing edges\n";
    EdgePointerListType::iterator it, end = unique_out_edges.end();
    for (it = unique_out_edges.begin(); it != end; it++) {
        cout << " " << (*it)->in_node << "->" << (*it)->out_node << " " << (*it)->length;
    }
}

int print_landmark_edges() {
    EdgePointerStackType::iterator it, end = landmark_edges.end();
    printf("Printing %d landmark locations:\n", landmark_edges.size());
    for (it = landmark_edges.begin(); it != end; it++) {
        //cout << (*it)->landmark_position_ub << "=" << (*it)->position + (int) (*it)->opmap.front() << "="
        //        << (*it)->position << "+" << (*it)->opmap.front() << " Length: " << (*it)->length << endl;
        printf("Landmark edge from %d to %d of length %d, real position is %d and lower and upper bound are [%d %d] (%d)\n",
                (*it)->in_node, (*it)->out_node, (*it)->length, (*it)->position, (*it)->landmark_position_lb, (*it)->landmark_position_ub,
                (*it)->duplicates);

        // for debugging, print the opmap match of the first landmark edge
        if (it == landmark_edges.begin()) {
            if ((*it)->opmap.size() != 0) {
                valid_match_finder((*it)->opmap, 1);
            }
        }
    }
    cout << endl;


    return 0;
}


// print entire edge stack if length is 0, otherwise print edge entries for up to length nodes

int print_edge_stack(EdgePointerStackType stack, int length) {
    int count = 0;
    EdgePointerStackType::iterator it;

    cout << "Printing stack for " << length << " nodes: ";
    for (it = stack.begin(); it < stack.end(); it++) {
        if ((*it) == NULL) {
            printf(" | ");
            count++;
        } else
            printf(" %d->%d ", (*it)->in_node, (*it)->out_node);

        if (length != 0 && count > length + 1) break;
    }
    cout << endl;

    return 0;
}


// Print out the current path

int print_path(NodeIDList path) {
    NodeIDList::iterator iter, start = path.begin(), end = path.end();
    cout << "Printing path with " << path.size() << " nodes: ";
    for (iter = start; iter < end; iter++) {
        cout << *iter << " ";
    }
    cout << endl;
}

// Print out the given path from start to end

int print_path(NodeIDList path, int start, int end) {
    int i;
    cout << "Printing path between " << start << " and " << end << ": ";
    for (i = start; i <= end; i++) {
        cout << path[i] << " ";
    }
    cout << endl;
}

// Print out the current edge path

int print_edge_path(EdgeIDList path) {
    EdgeIDList::iterator iter, start = path.begin(), end = path.end();
    cout << "Printing path with " << path.size() << " nodes: ";
    for (iter = start; iter < end; iter++) {
        cout << *iter << " ";
    }
    cout << endl;
}

int print_edge_path_traversals(EdgeIDList *path) {
    if (path == NULL || (*path).size() == 0) {
        cout << "Attempting to print empty path!\n";
        return 0;
    }
    EdgeIDList::iterator iter, start = (*path).begin(), end = (*path).end();
    cout << "Printing path with " << (*path).size() << " nodes: " << *start;
    for (iter = start; iter < end; iter++) {
        segment *edge = id_to_out_edge[*iter];

        if (edge != NULL) cout << " " << edge->total_traversals << "/" << edge->duplicates << " " << edge->out_node << " ";
        else cout << *iter << " Edge is Null!\n";

        if (edge->landmark) cout << "LM: " << edge->landmark_position_ub << " ";
    }
    cout << endl;
}

// Print out the given opmap

int print_opmap(OpMapType opmap) {
    if (opmap.empty()) {
        cout << " 0! ";
        return 0;
    }
    OpMapType::iterator iterm, startm = opmap.begin(), endm = opmap.end();
    // cout << "Printing opmap with " << opmap.size() << " fragments: ";
    for (iterm = startm; iterm < endm; iterm++) {
        cout << *iterm << " ";
    }
    // cout << endl;
}


// print the current optical map out

int print_opmap(OpMapType *opmap) {
    int counter = 0, opmap_length = (*opmap).size();
    OpMapType::iterator iterm, startm = (*opmap).begin(), endm = (*opmap).end();
    cout << "Printing opmap with " << (*opmap).size() << " fragments: ";
    for (iterm = startm; iterm < endm; iterm++) {
        if (counter <= 100 || counter >= opmap_length - 100) {
            cout << *iterm << " ";
        }
        if (counter == 100) cout << " | ";
        counter++;
    }
    cout << " Num Frags: " << (*opmap).size() << endl;
}


// Print out two opmaps simultaneously "next" to each other

int print_opmap_comparison(OpMapType *opmap1, OpMapType *opmap2) {
    OpMapType::iterator iter1 = (*opmap1).begin(), end1 = (*opmap1).end();
    OpMapType::iterator iter2 = (*opmap2).begin(), end2 = (*opmap2).end();
    cout << "Printing opmap1 and opmap2 with " << (*opmap1).size() << " and " << (*opmap2).size() << " fragments: ";
    while (1) {
        if ((iter1 == end1) || (iter2 == end2)) {
            break;
        } else {
            cout << " [" << *iter1 << ", " << *iter2 << "] ";
        }
        iter1++;
        iter2++;
    }
    cout << endl;
}

int print_opmap_iterator(OpMapType::iterator opmap_start, int num_frags) {
    int i = 0;
    OpMapType::iterator iter = opmap_start;
    while (iter != ref_opmap.end()) {
        cout << *iter << " ";
        iter++;
        i++;
        if (i >= num_frags) break;
    }
}

int print_opmap_iterator_comparison(OpMapType::iterator opmap_start, OpMapType *opmap2) {
    OpMapType::iterator iter1 = opmap_start, end1 = ref_opmap.end();
    OpMapType::iterator iter2 = (*opmap2).begin(), end2 = (*opmap2).end();
    cout << "Printing opmap1 and opmap2 with " << ref_opmap.size() << " and " << (*opmap2).size() << " fragments: ";
    while (1) {
        if ((iter1 == end1) || (iter2 == end2)) {
            break;
        } else {
            cout << " [" << *iter1 << ", " << *iter2 << "] ";
        }
        iter1++;
        iter2++;
    }
    cout << endl;
}

int print_opmap_positions(OpMapType *opmap) {
    double position = -RLENGTH;
    OpMapType::iterator iterm, startm = (*opmap).begin(), endm = (*opmap).end();
    for (iterm = startm; iterm < endm; iterm++) {
        position += (*iterm) + RLENGTH;
        cout << *iterm << " [" << position << " " << fragment_positions[iterm] << "] ";
    }
    cout << " Num Frags: " << (*opmap).size() << endl;
}


// print a frag positions vector out

int print_ref_opmap_positions() {
    OpMapType::iterator iterm, startm = ref_opmap.begin(), endm = ref_opmap.end();
    cout << "Printing positions for " << (ref_opmap).size() << "fragments: ";
    for (iterm = startm; iterm < endm; iterm++) {
        cout << fragment_positions[iterm] << " ";
    }
    cout << endl;
    // exit(0);
}


// print a vector out

int print_vector(vector<int> *array) {
    vector<int>::iterator iterm, startm = (*array).begin(), endm = (*array).end();
    for (iterm = startm; iterm < endm; iterm++) {
        cout << *iterm << " ";
    }
    cout << endl;
}

// converts a list of nodes into a string (useful for comparing paths by converting them to strings first)

string path2string(NodeIDList path) {
    string str;
    NodeIDList::iterator it, it_begin = path.begin(), it_end = path.end();
    for (it = it_begin; it != it_end; it++) {
        str += ((char) (*it));
    }
    return str;
}


// compare two paths with each other

/*struct alignment compare_paths(NodeList path1, NodeList path2) {
    string str1, str2;

    str1 = path2string(path1);
    str2 = path2string(path2);

    // cout << "Comparing paths\n";
    str1 += str1;

    struct alignment result=compare_strings(str1, str2, 0);

    return result;
}*/


// compute the longest common substring - useful for debugging/testing purposes
// assume the first string is longer than the second string

struct alignment compare_strings(string str1, string str2, int offset) {
    struct alignment result;

    result.length = 0;
    result.misses = 0;

    if (str1.empty() || str2.empty())
        return result;

    vector<int> num(str2.length() + 2 * FILTER, 0), starti(str2.length(), 0);
    int maxscore = 0, score, savenumj, savestarti, prevnumj, prevstarti;
    int endposi = 0, startposi = 0, iend = str1.length();
    int const FILTER = 100;

    if (offset) fprintf(stderr, "Attempting to find current sequence in real sequence\n");

    if (iend > str2.length() + FILTER) {
        iend = str2.length() + FILTER;
    }

    int jbest = 0;

    for (int i = 0; i < iend; i++) {
        int jstart = 0, jend = str2.length();

        // fprintf(stderr,"i is currently %d\n",i);

        // reduce the search range to only look for good matches
        if (i - FILTER > 0) jstart = i - FILTER;
        if (i + FILTER < str2.length()) jend = i + FILTER;

        //if (jbest - FILTER > 0) jstart = jbest - FILTER;
        //if (jbest + FILTER < str2.length()) jend = jbest + FILTER;

        if ((i + 1) % 10000 == 0) {
            cout << "Current iter: " << i << " has best score at position " << jbest << endl;
            cout << "Current value: " << maxscore << " over length " << endposi - startposi + 1 << " and percent correct " <<
                    ((double) maxscore) / (endposi - startposi + 1) << endl;
        }
        // fprintf(stderr, "jend: %d , strlen-filter: %d\n", jend, str2.length() - FILTER);

        for (int j = jstart; j < jend; j++) {
            // record if we have a match or not at this position
            if (str1[i] != str2[j]) score = 0 - BP_MISMATCH_PENALTY;
            else score = 1;

            // save information for next iteration
            savenumj = num[j];
            savestarti = starti[j];

            // fprintf(stderr,"j is currently %d, while score is %d and prevnumj is %d.\n", j, score, prevnumj);

            // base case 1
            if ((i == 0) || (j == 0)) {
                num[j] = score;
                starti[j] = i;

                // base case 2
            } else if (j == jstart) {
                if (num[j - 1] + score > num[j] - BP_MISS_PENALTY) {
                    num[j] = num[j - 1] + score;
                    starti[j] = starti[j - 1];
                } else {
                    num[j] = num[j] - BP_MISS_PENALTY;
                    // starti[j] = starti[j];
                }

                // else find the maximum score, by taking max of num[j-1] - miss_penalty, prevnum(j-1) + score, num[j] - miss_penalty
            } else if (num[j - 1] > num[j]) {
                if (num[j - 1] - BP_MISS_PENALTY > prevnumj + score) {
                    num[j] = num[j - 1] - BP_MISS_PENALTY;
                    starti[j] = starti[j - 1];
                } else {
                    num[j] = prevnumj + score;
                    starti[j] = prevstarti;
                }
            } else {
                if (num[j] - BP_MISS_PENALTY > prevnumj + score) {
                    num[j] = num[j] - BP_MISS_PENALTY;
                    // starti[j] = starti[j];
                } else {
                    num[j] = prevnumj + score;
                    starti[j] = prevstarti;
                }
            }

            // cout << num[j] << " ";

            // record the best score found so far
            if (num[j] > maxscore) {
                // printf("New score obtained of value %d, aligning position %d to %d\n", maxscore, i, j);
                maxscore = num[j];
                endposi = i;
                startposi = starti[j];
                jbest = j;
            }

            // pass prev information for next iteration
            prevnumj = savenumj;
            prevstarti = savestarti;

        } // end of j for loop

        // cout << endl;
    } // end of i for loop

    result.end = endposi;
    result.start = startposi;
    result.length = result.end - result.start + 1;
    result.misses = (result.length - maxscore) / 2;
    // divide misses by 2 since each miss causes a +1 score to become -1, which causes 2 points per miss

    if (offset) {
        // cout << str1 << endl << str2 << endl;
        printf("Current sequence of length %d matches reference sequence starting at position %d with length %d and %d misses, and score %d:\n\n",
                str2.length(), result.start + offset, result.length, result.misses, maxscore);
        fprintf(log_file, "Current sequence of length %d matches reference sequence starting at position %d with length %d and %d misses, and score %d:\n\n",
                str2.length(), result.start + offset, result.length, result.misses, maxscore);
    }

    return result;
}


// compute the longest common substring - useful for debugging/testing purposes
// assume the first string is longer than the second string

struct alignment compare_paths(NodeIDList path1, NodeIDList path2, int offset) {
    struct alignment result;

    result.length = 0;
    result.misses = 0;
    int debug = 0;

    if (path1.empty() || path2.empty())
        return result;

    vector<int> num(path2.size() + 2 * FILTER, 0), starti(path2.size(), 0);
    // vector<int> num(str1.size()), starti(str2.size(), 0);
    int maxscore = 0, score, savenumj, savestarti, prevnumj, prevstarti;
    int endposi = 0, startposi = 0, iend = path1.size();
    // int FILTER = str1.size();


    if (offset) fprintf(stderr, "Attempting to find current sequence in real sequence\n");

    if (iend > path2.size() + FILTER) {
        iend = path2.size() + FILTER;
    }

    int jbest = 0;

    for (int i = 0; i < iend; i++) {
        int jstart = 0, jend = path2.size();

        // fprintf(stderr,"i is currently %d\n",i);

        // reduce the search range to only look for good matches
        if (i - FILTER > 0) jstart = i - FILTER;
        if (i + FILTER < path2.size()) jend = i + FILTER;

        //if (jbest - FILTER > 0) jstart = jbest - FILTER;
        //if (jbest + FILTER < str2.size()) jend = jbest + FILTER;

        if ((i + 1) % 10000 == 0) {
            cout << "Current iter: " << i << " has best score at position " << jbest << endl;
            cout << "Current value: " << maxscore << " over length " << endposi - startposi + 1 << " and percent correct " <<
                    ((double) maxscore) / (endposi - startposi + 1) << endl;
        }
        // fprintf(stderr, "jend: %d , strlen-filter: %d\n", jend, str2.size() - FILTER);

        if (debug) cout << path1[i] << ":";

        for (int j = jstart; j < jend; j++) {
            if (debug && i == 0) cout << " (" << path2[j] << ") ";

            // record if we have a match or not at this position
            if (path1[i] != path2[j]) score = 0 - BP_MISMATCH_PENALTY;
            else score = 1;

            // save information for next iteration
            savenumj = num[j];
            savestarti = starti[j];

            // fprintf(stderr,"j is currently %d, while score is %d and prevnumj is %d.\n", j, score, prevnumj);

            // base case 1
            if ((i == 0) || (j == 0)) {
                if (score != 1) {
                    num[j] = -1000;
                } else {
                    num[j] = 1;
                }
                starti[j] = i;

                // base case 2
            } else if (j == jstart) {
                if (num[j - 1] + score > num[j] - BP_MISS_PENALTY) {
                    num[j] = num[j - 1] + score;
                    starti[j] = starti[j - 1];
                } else {
                    num[j] = num[j] - BP_MISS_PENALTY;
                    // starti[j] = starti[j];
                }

                // else find the maximum score, by taking max of num[j-1] - miss_penalty, prevnum(j-1) + score, num[j] - miss_penalty
                // prevnumj is kind of a misnomer, it is actually previous num[j-1] value
            } else if (num[j - 1] > num[j]) {
                if (num[j - 1] - BP_MISS_PENALTY > prevnumj + score) {
                    // best score achieved by skipping one (matching to left one block)
                    num[j] = num[j - 1] - BP_MISS_PENALTY;
                    starti[j] = starti[j - 1];
                } else {
                    // best score achieved with match (matching up and left)
                    num[j] = prevnumj + score;
                    starti[j] = prevstarti;
                }
            } else {
                if (num[j] - BP_MISS_PENALTY > prevnumj + score) {
                    // best score achieved by skipping one (matching to up one block)
                    num[j] = num[j] - BP_MISS_PENALTY;
                    // starti[j] = starti[j];
                } else {
                    // best score achieved with match (matching up and left)
                    num[j] = prevnumj + score;
                    starti[j] = prevstarti;
                }
            }

            if (debug) cout << num[j] << " ";

            // record the best score found so far
            if (num[j] > maxscore && ((i - starti[j]) <= (correct_edge_path.size() / 2))) {
                if (DEBUG && offset) {
                    printf("New score of value %d obtained by aligning array1[%d]=%d to array2[%d]=%d\n", maxscore, i, path1[i], j, path2[j]);
                }
                maxscore = num[j];
                endposi = i;
                startposi = starti[j];
                jbest = j;
            }

            // pass prev information for next iteration
            prevnumj = savenumj;
            prevstarti = savestarti;

        } // end of j for loop

        if (debug) cout << endl;
    } // end of i for loop

    result.end = endposi;
    result.start = startposi;
    result.length = result.end - result.start + 1;
    result.misses = result.length - maxscore;

    if (offset) {
        // cout << str1 << endl << str2 << endl;
        printf("Current sequence of length %d matches reference sequence starting at position %d with length %d and %d misses, and score %d:\n\n",
                path2.size(), result.start + offset, result.length, result.misses, maxscore);
        fprintf(log_file, "Current sequence of length %d matches reference sequence starting at position %d with length %d and %d misses, and score %d:\n\n",
                path2.size(), result.start + offset, result.length, result.misses, maxscore);
    }

    return result;
}


// compares two paths in a weighted fashion (weighted longest common subsequence)
// and prints extra output if (offset).  if (offset == 2) then output is unweighted

struct alignment compare_path_sequences(NodeIDList *pathp1, NodeIDList *pathp2, int offset) {
    struct alignment result;

    result.length = 0;
    result.misses = 0;
    int debug = 0, factor = 1;

    NodeIDList path1 = *pathp1, path2 = *pathp2;
    
    if (path1.empty() || path2.empty())
        return result;

    // int table[path1.size()][path2.size()], start[path1.size()][path2.size()], prev[path1.size()][path2.size()];
    // int (*table)[path2.size()] = new int[path1.size()][path2.size()];
    // int (*start)[path2.size()] = new int[path1.size()][path2.size()];
    // int (*prev)[path2.size()] = new int[path1.size()][path2.size()];

    int width=path1.size(),height=path2.size();
    int **table = new int*[width], **start = new int*[width], **prev = new int*[width];
    for(int i = 0; i < width; ++i) {
        table[i] = new int[height];
        start[i] = new int[height];
        prev[i] = new int[height];
    }

    

    const int NA = 0, MI = -1, MJ = 1, MB = 2;

    int maxscore = 0, score, i, j, next_location;
    int endposi = 0, endposj = 0, startposi = 0, iend = path1.size();
    // int FILTER = str1.size();


    fprintf(stderr, "Attempting to align paths of length %d and %d\n", path1.size(), path2.size());

    int jbest = 0;

    for (i = 0; i < iend; i++) {
        int jstart = 0, jend = path2.size();

        // fprintf(stderr,"i is currently %d\n",i);

        if ((i + 1) % 10000 == 0) {
            cout << "Current iter: " << i << " has best score at position " << jbest << endl;
            cout << "Current value: " << maxscore << " over length " << endposi - startposi + 1 << " and percent correct " <<
                    ((double) maxscore) / (endposi - startposi + 1) << endl;
        }

        // fprintf(stderr, "jend: %d , strlen-filter: %d\n", jend, str2.size() - FILTER);

        if (debug) cout << ((id_to_out_edge[path1[i]])->length + nodes[(id_to_out_edge[path1[i]])->out_node].length) / factor << ":";

        for (j = jstart; j < jend; j++) {
            if (debug && i == 0) cout << " (" << path2[j] << ") ";

            // record if we have a match or not at this position
            if (path1[i] == path2[j]) score = ((id_to_out_edge[path1[i]])->length + nodes[(id_to_out_edge[path1[i]])->out_node].length) / factor - 2 * OVERLAP;
            else score = 0;

            // adjust the score to be unweighted if necessary
            if (offset == 2) {
                if (score > 0) score = 1;
                else score = 0;
            }
            // fprintf(stderr,"j is currently %d, while score is %d and prevnumj is %d.\n", j, score, prevnumj);

            // base case while on boundary of array
            if ((i == 0) || (j == 0)) {
                if ((i == 0) && (j == 0)) {
                    table[i][j] = score;
                    start[i][j] = 0;
                    prev[i][j] = NA;
                }
                // fill in first row of table
                if ((i == 0) && (j != 0)) {
                    table[i][j] = max(score, table[i][j - 1]);
                    start[i][j] = 0;
                    if (score >= table[i][j - 1]) {
                        prev[i][j] = NA;
                    } else {
                        prev[i][j] = MJ;
                    }
                }
                // fill in first column of table
                if ((i != 0) && (j == 0)) {
                    table[i][j] = max(score, table[i - 1][j]);
                    if (score >= table[i - 1][j]) {
                        start[i][j] = i;
                        prev[i][j] = NA;
                    } else {
                        start[i][j] = start[i - 1][j];
                        prev[i][j] = MI;
                    }
                }
                // else find the maximum score, by taking max of table[i-1][j-1] + score, table[i-1][j], table[i][j=1]
            } else if ((table[i - 1][j - 1] + score >= table[i - 1][j]) && (table[i - 1][j - 1] + score >= table[i][j - 1])) {
                // best score achieved by aligning diagonally up and left
                table[i][j] = table[i - 1][j - 1] + score;
                start[i][j] = start[i - 1][j - 1];
                prev[i][j] = MB;
            } else {
                if (table[i - 1][j] > table[i][j - 1]) {
                    // best score achieved by aligning left
                    table[i][j] = table[i - 1][j];
                    start[i][j] = start[i - 1][j];
                    prev[i][j] = MI;
                } else {
                    // best score achieved by aligning up
                    table[i][j] = table[i][j - 1];
                    start[i][j] = start[i][j - 1];
                    prev[i][j] = MJ;
                }
            }

            if (debug) {
                if (score)
                    cout << "(" << score << ")" << table[i][j] << " ";
                else
                    cout << score << " ";
            }

            // record the best score found so far
            if (table[i][j] > maxscore) {
                // only allow alignment of length = number of edges in correct path (need -1, since for example, there are 5 edges between 0 and 4)
                if ((i - start[i][j]) > (correct_edge_path.size() / 2 - 1)) {
                    if (DEBUG) cout << " E! ";
                    continue;
                }
                if (DEBUG && offset) {
                    printf("New score of value %d obtained by aligning array1[%d]=%d to array2[%d]=%d\n", maxscore, i, path1[i], j, path2[j]);
                }
                maxscore = table[i][j];
                endposi = i;
                startposi = start[i][j];
                endposj = j;
            }

        } // end of j for loop

        if (debug) cout << endl;
    } // end of i for loop

    result.end = endposi;
    result.start = startposi;
    result.length = result.end - result.start + 1;
    result.score = maxscore;

    // Reconstruct the path and compute the N50 size of the correct path segments

    i = endposi;
    j = endposj;

    int contigs = 0, contig_size = 0, N50 = 0, last_correct = 0, contig_improvement = 0;
    vector<int> contig_sizes;

    do {
        next_location = prev[i][j];
        // cout << " [" << path1[i] << ":" << path2[j] << " " << next_location << " " <<
        //        (id_to_out_edge[path1[i]])->length / 1000 << ":" << (id_to_out_edge[path2[j]])->length / 1000 << "] ";

        cout << next_location + (path1[i] == path2[j]);
        
        // if we are aligning/skipping along path2 (and not just skipping along path1), then record contig statistics
        if (next_location != MI) {
            // if last was correct and current is correct then merge the contigs, otherwise start over with new contig
            if (path1[i] == path2[j]) {
                if (last_correct) {
                    contig_size += ((id_to_out_edge[path2[j]])->length + nodes[(id_to_out_edge[path2[j]])->in_node].length) - 2 * OVERLAP;
                    contig_improvement++;
                } else {
                    contig_sizes.push_back(contig_size);
                    contig_size = ((id_to_out_edge[path2[j]])->length + nodes[(id_to_out_edge[path2[j]])->in_node].length
                        + nodes[(id_to_out_edge[path2[j]])->out_node].length) - 3 * OVERLAP;
                    contigs++;
                }
                last_correct = 1;
            } else {
                contig_sizes.push_back(contig_size);
                contig_size = ((id_to_out_edge[path2[j]])->length + nodes[(id_to_out_edge[path2[j]])->in_node].length
                        + nodes[(id_to_out_edge[path2[j]])->out_node].length) - 3 * OVERLAP;
                contigs++;
                last_correct = 0;
            }
        }

        // decrement the i and j pointers appropriately
        if (next_location == MB) {
            i--;
            j--;
        } else if (next_location == MJ) {
            j--;
        } else if (next_location == MI) {
            i--;
        }

    } while (next_location != NA);

    cout << endl << endl;

    // add the final contig and remove the first dummy length 0 contig
    contig_sizes.push_back(contig_size);
    contig_sizes.erase(contig_sizes.begin());

    N50 = n50size(contig_sizes, ref_sequence.length() / 2);
    result.N50 = N50;
    result.contigs = (int) all_edges.size() - contig_improvement;

    if (offset) {
        // cout << str1 << endl << str2 << endl;
        printf("Current sequence of length %d matches reference sequence starting at position %d with length %d and %d misses, and score %d:\n\n",
                path2.size(), result.start + offset, result.length, result.misses, maxscore);
        fprintf(log_file, "Current sequence of length %d matches reference sequence starting at position %d with length %d and %d misses, and score %d:\n\n",
                path2.size(), result.start + offset, result.length, result.misses, maxscore);
    }

    printf("Alignment length/sequence length is %lf\n\n", ((double) result.score) / ref_sequence.length()*2);
    printf("Total number of contigs is %d and N50 size is %d\n\n", contigs, N50);

    return result;
}


#endif	/* _GRAPH_H */
