# Supplementary material for: AGORA: Assembly Guided by Optical Restriction Alignment
Source: BMC Bioinformatics. 2012 Aug 2;13:189. doi: 10.1186/1471-2105-13-189 (PMC3431216; doi:10.1186/1471-2105-13-189)
Supplement: Additional file 3 — AGORA source code. A zip file containing the code used to generate the results presented in our paper. [file 1471-2105-13-189-S3.zip › code/opmap.h]

/* 
 * File:   opmap.h
 * Author: henrylin
 *
 * Created on April 12, 2011, 4:57 PM
 */

#ifndef _OPMAP_H
#define	_OPMAP_H


#include <stdlib.h>
#include <stdio.h>
#include <math.h>
#include <iostream>
#include <fstream>
#include <sstream>
#include <map>
#include <vector>
#include <algorithm>

// #include "sitecounter.h"


// computes numbe of restriction sites within a contig

int rsite_counter(string contig) {
    // count the number of occurrances of restriction site
    int counter = 0;
    int length = contig.length();
    int position = contig.find(RSITE);
    string str;
    while (position != -1) {

        counter++;
        // cout << contig.substr(position, length-position) << endl;
        str = contig.substr(position + RLENGTH, length - position - RLENGTH);
        contig = str;
        length = contig.length();
        // cout << contig << endl;
        position = contig.find(RSITE);
    }

    return counter;
}

int large_fragment_counter(OpMapType *opmap) {
    // count the number of large fragments occurring in opmap
    OpMapType::iterator it = (*opmap).begin(), itend = (*opmap).end();
    int counter = 0;

    // if there opsize is 1, then no restriction sites occur in opmap, so return 0
    if ((*opmap).size() == 1) return 0;

    while (it != itend) {
        if ((*it) > SMALL_FRAG_LENGTH) {
            counter++;
        }
        it++;
    }

    return counter;
}


// builds an optical map given a DNA sequence

OpMapType opmap_builder(string contig) {
    // output a vector containing the
    // count the number of occurrances of restriction site
    OpMapType op_map;
    OpMapType::iterator it;
    int counter = 0;
    int length = contig.length();
    int position = contig.find(RSITE);
    string str;

    // cout << "Beginning RMAP computation" << endl;

    while (position != -1) {
        // opmap[counter] = position;
        // opmap.push_back(position);
        // it = opmap.begin();
        // opmap.insert(it, position);
        op_map.push_back(position);

        counter++;
        // cout << "Rsite found after " << position << " " << opmap.front() << " base pairs." << endl;
        str = contig.substr(position + RLENGTH, length - position - RLENGTH);
        contig = str;
        length = contig.length();
        // cout << position << " ";
        position = contig.find(RSITE);
    }

    // add length of last fragment as long as its not 0
    // if (contig.length() != 0)
    op_map.push_back(contig.length());

    // if (DEBUG)
    // cout << "\nRMAP computation complete with " << opmap.size() << " fragments found." << endl;

    return op_map;
}


// return a mapping from optical fragment sizes to a list of positions of the endpoints of the fragments

OpMapFragPositions opmap_position_builder(OpMapType *opmap_pointer, OpMapFragPositions *mypositions) {
    OpMapType::iterator it, end = (*opmap_pointer).end();
    // OpMapFragPositions mypositions;
    long double current_position = -RLENGTH;
    for (it = (*opmap_pointer).begin(); it < end; it++) {
        current_position += (*it) + RLENGTH;
        (*mypositions)[it] = current_position;
    }
    return *mypositions;
}


double normal_noise(double mean, double stddev) {
    double U1=((double)rand()/(double)RAND_MAX), U2=((double)rand()/(double)RAND_MAX); // uniform random over [0,1]
    double Z = sqrt(-2*log(U1))*cos(2*M_PI*U2);  // normal mean=0, std dev=1
    return mean + stddev*Z;
}

// add uniform noise with acceptable range and remove small fragments from opmap of size < SMALL_FRAG_LENGTH
// if noise permutes fragsize below SMALL_FRAG_LENGTH, even though it is not small frag, then set size = SMALL_FRAG_LENGTH
OpMapType* opmap_error_generator(OpMapType *opmap_pointer) {
    OpMapType::iterator it, end = (*opmap_pointer).end();
    int DEBUG = 1;
    int total_frags = (*opmap_pointer).size();
    int curr_frag = 0;

    for (it = (*opmap_pointer).begin(); it < end; it++) {
        if (DEBUG) printf("Processing fragment %d out of %d: ", curr_frag, total_frags);
        if (*it < SMALL_FRAG_LENGTH) {
            if (DEBUG) cout << "Removing small fragment of size " << *it << endl;
            it = (*opmap_pointer).erase(it);
            it--;
            end = (*opmap_pointer).end();
        } else {
            // int max_noise = (int) floor(2 * (*it - min((int) * it, SIZE_SLACK))*(((double) MAX_MATCH_RATIO - 1) / MAX_MATCH_RATIO)) + 2 * SIZE_SLACK;
            // int random_noise = rand() % max_noise;
            // random_noise = max_noise/2;
            // if (DEBUG) cout << "Adding noise " << random_noise - max_noise / 2 << " to fragment of size " << *it << endl;
            // (*it) += (random_noise - max_noise/2) / 2;

            // int max_stddev = (int) floor((((*it - min((int) * it, SIZE_SLACK))*(((double) MAX_MATCH_RATIO - 1) / MAX_MATCH_RATIO)) + SIZE_SLACK)/2);
            int max_stddev = (int) floor(*it * ((double) MAX_MATCH_RATIO - 1) / MAX_MATCH_RATIO / 2);
            double old_size = *it;
            *it = normal_noise(*it, max_stddev);

            if (*it < SMALL_FRAG_LENGTH) *it = SMALL_FRAG_LENGTH;
            if (*it < old_size - 2*max_stddev) *it = old_size - 2*max_stddev;
            if (*it > old_size + 2*max_stddev) *it = old_size + 2*max_stddev;

            if (DEBUG) {
                cout << "Old fragment size is " << old_size << " and new size is " << *it << " new noise and max_noise are "
                     << *it - old_size << "/" << 2*max_stddev << endl;
            }
        }
        curr_frag++;
    }

    return opmap_pointer;
}


// prints opmap to log file

int log_opmap(OpMapType opmap) {
    OpMapType::iterator itermap = opmap.begin();
    fprintf(log_file, "Logging optical map with %d fragments\n", opmap.size());
    while (itermap != opmap.end()) {

        fprintf(log_file, "%8.0f ", *itermap);
        itermap++;
    }
    fprintf(log_file, "\n\n");
}


// return vector of positions where all valid matches can occur
// positions returned are iterators pointing to the first fragment of opmap of the match

vector<OpMapType::iterator> valid_match_finder(OpMapType opfrag, int verbose) {
    vector<OpMapType::iterator> valid_positions;

    // cout << "Valid match finder starting\n";
    // iterate over all opmap positions to find valid match locations
    OpMapType::iterator itermap = ref_opmap.begin();
    int valid_match, i = 0, lastfrag = (int) (ceil((double) ref_opmap.size() / 3));

    // while (itermap + 1 != opmap.end()) {
    // only search for matches in the first half of the optical map because our optical map is two copies of itself
    while (i < lastfrag) {
        // if current fragment is smaller than the min frag size, then we would not see it, so ignore it
        /*if (SMALL_FRAG_LENGTH) {
            if (*itermap < SMALL_FRAG_LENGTH) {
                i++;
                itermap++;
                continue;
            }
        }*/

        if (valid_match_tester(itermap, &opfrag, 0) == ref_opmap.end()) valid_match = 0;
        else valid_match = 1;

        if (valid_match) {
            valid_positions.push_back(itermap);
            if (verbose) valid_match_tester(itermap, &opfrag, 1);
            //if (valid_positions.size() == 1) {
            //printf("Valid match found at position %d with %d hits and %d misses! \n", i , numhits, nummisses);
            //printf("Valid match found at position %d!\n", i);
            //}
        } //else {
        // if (lognow) fprintf(log_file, "Invalid match at position %d with %d misses and %d hits\n", i, nummisses, numhits);
        //}

        // each fragment should store ending location of fragment, so we should not encounter an opmap frag at position zero
        // unless it is
        if (fragment_positions[itermap] == 0) {
            cout << "Oddly fragment is has ending position at location zero!  (Regenerate opmap positions?)\n";
            // opmap_position_builder(&ref_opmap, &fragment_positions);
            // print_ref_opmap_positions();
            // exit(0);
        }

        // cout << "Examining frag " << i << " out of " << ref_opmap.size() << ".\n";
        // cout << "Fragment position is " << fragment_positions[itermap] << ", while length of sequence is " << ref_sequence.length() / 2 << endl;

        // if we examine a opmap with start position greater than the sequence length, we might have a problem here
        if (((int) fragment_positions[itermap] - *itermap) > (ref_sequence.length() / 2)) {
            cout << "Potential error at frag " << i << " out of " << ref_opmap.size() << ", opmap examination continuing after exceeding sequence length!\n";
            cout << "Fragment position is " << fragment_positions[itermap] << ", while length of sequence is " <<
                    ref_sequence.length() / 2 << endl;
            // exit(0);
            sleep(SLEEP_TIME);
        }

        i++;
        itermap++;
    }

    // if we end at a position less than the end of the sequence then we might have a problem
    /*if (((int) fragment_positions[itermap]) < (ref_sequence.length() / 2)) {
        cout << "Potential end error at frag " << i << " out of " << ref_opmap.size() << ", opmap examination continuing after exceeding sequence length!\n";
        cout << "Fragment position is " << (int) fragment_positions[itermap] << ", while length of sequence is " <<
                ref_sequence.length() / 2 << endl;
        // exit(0);
    }*/

    if (DEBUG) {
        if (valid_positions.size() == 1)
            printf("Unique Match!\n\n");
        else if (valid_positions.size() == 0)
            printf("No matches!\n\n");
        else printf("Total valid hits: %d\n\n", valid_positions.size());
    }

    return valid_positions;
}


// determines if a contig (opfrag) can be matched to a position on the optical map (itermap)
// return the last position of the opmap that matches the given opmap fragment
// if verbose = 0 or -1, allow zero misses, otherwise use verbose as the number of misses allowed

OpMapType::iterator valid_match_tester(OpMapType::iterator ref_opmap_iterstart, OpMapType *opmap_pointer, int verbose) {
    int maxmisses = -MISSES_PER_MATCH;
    int nummisses = 0;
    int numhits = 0;
    int validmatch = 1;
    int small_frag_hits = 0;
    // comment this line out if we want to print some output,
    // verbose = 0;

    if (MISSES_PER_MATCH > 0) {
        maxmisses = 2 * ((int) ceil((*opmap_pointer).size() / (MISSES_PER_MATCH + 1)) + 1);
    }

    // maxmisses = 10;
    
    if ((*opmap_pointer).size() == 0) {
        cout << "Valid match tester cannot run on empty opmap!\n";
        return ref_opmap.end();
    }

    OpMapType::iterator ref_opmap_iter = ref_opmap_iterstart, last_ref_iter = ref_opmap_iterstart;
    OpMapType::iterator silico_opmap_iter = (*opmap_pointer).begin();
    OpMapType::iterator ref_opmap_end = ref_opmap.end();

    double silico_opmap_fragsize = *silico_opmap_iter;
    double ref_fragsize = *ref_opmap_iter;
    int firstfrag = 1, lasthit = 1;
    int long exact_match_fragsize = 0, inexact_match_fragsize = 0;
    double total_silico_size = 0, total_ref_size = 0;

    const int FAKE_SMALL_FRAG_SIZE = (int) ceil(SMALL_FRAG_LENGTH*MAX_MATCH_RATIO); // + SIZE_SLACK);

    // cout << "Valid match tester starting\n";

    // iterate over fragment locations and count misses need to match fragment to current location
    while (silico_opmap_iter != (*opmap_pointer).end()) {
        double ratio = (double) silico_opmap_fragsize / (double) ref_fragsize;

        if (verbose) cout << "Current sizes are " << *ref_opmap_iter << " " << *silico_opmap_iter << ": ";

        // remove/ignore small fragments that would not be seen by the optical map
        // comment out if statement below, to make alg align any small frags found on genome opt map (good for real Yersinia test case)
        // otherwise if not commented out, alg will ignore all small frags found (good for simulated errors, where all small frags are lost)
        if (IGNORE_ALL_SMALL_FRAGS) {
            if (silico_opmap_fragsize < SMALL_FRAG_LENGTH) {
                if (verbose) printf("Skipping small frag of size %f.\n", silico_opmap_fragsize);
                silico_opmap_iter++;
                silico_opmap_fragsize = *silico_opmap_iter;
                // only (re)set the fragsize if we just had a new match/hit
                // if (lasthit) opmap_fragsize = *opmap_iter;
                // else opmap_fragsize += *opmap_iter;
                // also remove the reference frag also if it is small
                if (*ref_opmap_iter < SMALL_FRAG_LENGTH) {
                    if (verbose) printf("Skipping small frag of size %f.\n", *ref_opmap_iter);
                    ref_opmap_iter++;
                    // only (re)set the mapsize if we just had a new match/hit
                    if (lasthit) ref_fragsize = *ref_opmap_iter;
                    else ref_fragsize += *ref_opmap_iter;
                    continue;
                }
                continue;
            }
        }

        // special routine to handle first or last fragment of contig
        // which has more lenient standards for matching
        if ((silico_opmap_iter + 1 == (*opmap_pointer).end()) || firstfrag) {
            // if ref_opmap is larger than opfrag, appropriate match found, so increment both ref_opmap and opfrag pointers
            if (silico_opmap_fragsize <= MAX_MATCH_RATIO * ref_fragsize + SIZE_SLACK) {
                if (verbose) printf("Hit %d between %f and %f.\n", numhits, ref_fragsize, silico_opmap_fragsize);
                
                if (silico_opmap_fragsize <= SMALL_FRAG_LENGTH) {// *MAX_MATCH_RATIO + SIZE_SLACK) {
                    small_frag_hits++;
                } else small_frag_hits = 0;
                
                numhits++;
                firstfrag = 0;
                lasthit = 1;
                last_ref_iter = ref_opmap_iter;

                ++ref_opmap_iter;
                ++silico_opmap_iter;
                silico_opmap_fragsize = *silico_opmap_iter;
                ref_fragsize = *ref_opmap_iter;

                // otherwise increment the ref_opmap (since it is smaller)
            } else {
                // increment ref_map pointer, since ref_map size is much smaller than fragsize
                /*if ((*ref_opmap_iter) > SMALL_FRAG_LENGTH) {
                    // real miss since it's a large fragment
                    if (verbose) printf("\n\nMiss %d between %f and %f.\n\n", nummisses, ref_fragsize, opmap_fragsize);
                    nummisses++;
                } else {
                    // not a real miss since it's a small fragment
                    if (verbose) printf("Skipping ref_opmap small frag of size %f.\n\n", (*ref_opmap_iter));
                }*/
                // insilico map should not lose small fragments, so this counts as a normal miss
                if (verbose) printf("\n\nMiss %d between %f and %f.\n\n", nummisses, ref_fragsize, silico_opmap_fragsize);
                ++ref_opmap_iter;
                nummisses++;
                ref_fragsize += *ref_opmap_iter;
                // if we started on a small frag, reset the fragsize
                /*if (ref_fragsize < SMALL_FRAG_LENGTH) ref_fragsize = *ref_opmap_iter;
                // otherwise increment the fragsize, but only if it's a large fragment
                else if ((*ref_opmap_iter) > SMALL_FRAG_LENGTH) ref_fragsize += *ref_opmap_iter;*/
                lasthit = 0;
                // return opmap.begin();
            }
        } else {
            // normal case for matching fragments (not sure if more leeway should be given for missing small frags)
            if (silico_opmap_fragsize > MAX_MATCH_RATIO * ref_fragsize + SIZE_SLACK) {
                // increment ref_map pointer, since ref_map size is much smaller than fragsize
                /*if ((*ref_opmap_iter) > SMALL_FRAG_LENGTH) {
                    // real miss since it's a large fragment
                    if (verbose) printf("\n\nMiss %d between %f and %f.\n\n", nummisses, ref_fragsize, opmap_fragsize);
                    nummisses++;
                } else {
                    // not a real miss since it's a small fragment
                    if (verbose) printf("Skipping ref_opmap small frag of size %f.\n\n", (*ref_opmap_iter));
                }*/
                // insilico map should not lose small fragments, so this counts as a normal miss
                if (verbose) printf("\n\nMiss %d between %f and %f.\n\n", nummisses, ref_fragsize, silico_opmap_fragsize);
                ++ref_opmap_iter;
                nummisses++;
                ref_fragsize += *ref_opmap_iter;
                // if we started on a small frag, reset the fragsize
                /*if (ref_fragsize < SMALL_FRAG_LENGTH) ref_fragsize = *ref_opmap_iter;
                // otherwise increment the fragsize, but only if it's a large fragment
                else if ((*ref_opmap_iter) > SMALL_FRAG_LENGTH) ref_fragsize += *ref_opmap_iter;*/
                lasthit = 0;
            } else if (ref_fragsize > MAX_MATCH_RATIO * silico_opmap_fragsize + SIZE_SLACK) {
                // op map size is to large to match to contig fragment, so increment frag pointer
                // increment opmap pointer, since opmap size is much smaller than ref_fragsize
                int miss_occurred = 0;
                if (silico_opmap_fragsize > SMALL_FRAG_LENGTH) {
                    // it's a real miss since it's a large fragment, but there's one special case to look out for here:
                    /*if ((ref_opmap_iter != ref_opmap_iterstart) && (silico_opmap_iter != (*opmap_pointer).begin())
                            && (*(silico_opmap_iter - 1) < SMALL_FRAG_LENGTH)
                            && (*(ref_opmap_iter - 1) < (MAX_MATCH_RATIO * SMALL_FRAG_LENGTH + SIZE_SLACK))
                            && (silico_opmap_fragsize < MAX_MATCH_RATIO * (*(ref_opmap_iter - 1)) + SIZE_SLACK)) {
                        miss_occurred = 0;
                        if (verbose) printf("Skipping opmap small frag of size %f.\n\n", (*silico_opmap_iter));
                    } else if (verbose) {*/
                    // it might not be a real miss if we inadvertantly matched a small in silico frag with a genome frag accidentally
                    if (small_frag_hits > 0 && silico_opmap_fragsize < FAKE_SMALL_FRAG_SIZE) { // SMALL_FRAG_LENGTH*MAX_MATCH_RATIO + SIZE_SLACK) { // SMALL_FRAG_LENGTH*MAX_MATCH_RATIO*MAX_MATCH_RATIO + 2*SIZE_SLACK) {
                        small_frag_hits--;
                        miss_occurred = 0;
                        if (verbose) printf("Skipping 'small' opmap frag of size %f. (small skip may be due to small mismatch) \n\n", (*silico_opmap_iter));
                    }
                    else {
                        if (verbose) printf("\n\nMiss %d between %f and %f.\n\n", nummisses, ref_fragsize, silico_opmap_fragsize);
                        miss_occurred = 1;
                        nummisses++;
                    }
                    // nummisses++;
                } else {
                    // not a real miss since it's a small fragment
                    miss_occurred = 0;
                    if (verbose) printf("Skipping opmap small frag of size %f.\n\n", (*silico_opmap_iter));
                }
                ++silico_opmap_iter;
                // ref_opmap may miss fragments, so we should allow the insilico map to skip ahead if necessary (without counting a miss)
                // nummisses++;
                // opmap_fragsize += *opmap_iter;
                // if we started on a small frag, reset the fragsize
                if (miss_occurred == 0) silico_opmap_fragsize = *silico_opmap_iter;
                    // otherwise increment the fragsize, but only if it's a large fragment
                else if ((*silico_opmap_iter) > SMALL_FRAG_LENGTH) silico_opmap_fragsize += *silico_opmap_iter;

                lasthit = 0;
            } else {
                // opfrag and opmap match fragment sizes, so increment both opfrag and opmap
                if (verbose) printf("Hit %d between %f and %f with error %lf.\n", numhits, ref_fragsize, silico_opmap_fragsize,
                        ((double) ref_fragsize) / silico_opmap_fragsize - 1);
                if (ref_fragsize == silico_opmap_fragsize) {
                    exact_match_fragsize += (int) silico_opmap_fragsize;
                } else {
                    inexact_match_fragsize += (int) silico_opmap_fragsize;
                }
                if (silico_opmap_fragsize <= SMALL_FRAG_LENGTH) { // *MAX_MATCH_RATIO) { // + SIZE_SLACK) { // *MAX_MATCH_RATIO + 2*SIZE_SLACK) {
                    small_frag_hits++;
                } else small_frag_hits = 0;
                numhits++;
                lasthit = 1;
                last_ref_iter = ref_opmap_iter;
                total_silico_size += silico_opmap_fragsize;
                total_ref_size += ref_fragsize;

                ++ref_opmap_iter;
                ++silico_opmap_iter;
                silico_opmap_fragsize = *silico_opmap_iter;
                ref_fragsize = *ref_opmap_iter;
            }
        }

        // break out of loop if we have contig frags yet to match, but no more opmap frags
        if (ref_opmap_iter == ref_opmap_end) {
            if (silico_opmap_iter != (*opmap_pointer).end())
                validmatch = 0;
            break;
        }

        // make sure that not too many misses have occured, and return the null match if too many misses have occurred
        if (nummisses > maxmisses) {
            if (verbose) printf("Invalid match due to %d misses!\n", nummisses);
            return ref_opmap.end();
        }
    }

    // check if we have a good match overall, if not, return invalid match
    /*if (max(total_silico_size,total_ref_size)/min(total_silico_size,total_ref_size) > (MAX_MATCH_RATIO/2 + 0.5)) {
        validmatch = 0;
    }*/

    // return the last fragment of the match, or the beginning of the opmap to signal no match found.
    if (validmatch) {
        if (verbose) {
            printf("Returning valid match with %d hits and %d misses!\n", numhits, nummisses);
            printf("Exact match fragsize %d, Inexact match fragsize %d, exact percentage %lf\n", exact_match_fragsize, inexact_match_fragsize,
                    ((double) exact_match_fragsize / (exact_match_fragsize + inexact_match_fragsize)*100));
        }
        return last_ref_iter;
    } else {
        if (verbose) printf("Returning with invalid match with %d hits and %d misses!\n", numhits, nummisses);
        return ref_opmap.end();
    }
}


// A strict opmap equality tester for detecting duplicate edges (allows only sizing errors, but not missing restriction sites, etc.)
// Returns 1 if both opmaps are the same, minus sizing errors, and returns 0 otherwise

int opmap_eq_tester(OpMapType* opfrag1_pointer, OpMapType *opfrag2_pointer) {
    OpMapType::iterator opmapiter1 = (*opfrag1_pointer).begin(), opmapiter2 = (*opfrag2_pointer).begin();
    OpMapType::iterator opmapend1 = (*opfrag1_pointer).end();

    if ((*opfrag1_pointer).size() != (*opfrag2_pointer).size()) {
        printf("Fragments mismatch of %d and %d\n", (*opfrag1_pointer).size(), (*opfrag2_pointer).size());
        return 0;
    }

    while (opmapiter1 != opmapend1) {
        // if (((*opmapiter1) > MAX_MATCH_RATIO * (*opmapiter2)) || ((*opmapiter1) * MAX_MATCH_RATIO < (*opmapiter2))) {
        if (fabs(*opmapiter1 - *opmapiter2) > 5) {
            printf("Size mismatch of %d and %d\n", (int) * opmapiter1, (int) * opmapiter2);

            return 0;
        }
        opmapiter1++;
        opmapiter2++;
    }

    return 1;
}


// this function merges two opmaps into one
// it combines the last fragment of the first opmap with the first fragment of the second opmap
// and adds the second opmaps remaining fragments to the first opmap

OpMapType* opmap_extender(OpMapType *opmap1, OpMapType opmap2) {
    OpMapType::iterator opmap1it = (*opmap1).begin(), opmap1end = (*opmap1).end();
    OpMapType::iterator opmap2it = opmap2.begin(), opmap2start = opmap2.begin(), opmap2end = opmap2.end();
    // print debug info
    /* cout << "Starting extend with opmap1: ";
    while (opmap1it != opmap1end) {
        cout << *opmap1it << " ";
        opmap1it++;
    }
    cout << endl << "And opmap2: ";

    while (opmap2it != opmap2end) {
        cout << *opmap2it << " ";
        opmap2it++;
    } */

    // if opmap2 is empty return the original opmap;
    if (opmap2.empty()) {
        cout << "That's odd attempting to extend with empty opmap!\n";
        return opmap1;
    }

    opmap2.front() += (*opmap1).back(); // merge last frag of opmap1 into first frag of opmap2
    (*opmap1).pop_back(); // pop last fragment of opmap1
    opmap1end = (*opmap1).end();
    (*opmap1).insert(opmap1end, opmap2.begin(), opmap2.end()); // insert opmap2 elements onto back of opmap1

    // print debug info

    /* cout << endl << "Result of Merge: ";
            opmap1it = (*opmap1).begin();
            opmap1end = (*opmap1).end();
            while (opmap1it != opmap1end) {
                cout << *opmap1it << " ";
                opmap1it++;
            }
            cout << endl; */

    return opmap1;
}


// this function removes the second opmap from the first opmap
// it combines the last fragment of the first opmap with the first fragment of the second opmap

int opmap_retreater(OpMapType *opmap1, OpMapType opmap2) {
    OpMapType::iterator opmap1it = (*opmap1).begin(), opmap1end = (*opmap1).end();
    OpMapType::iterator opmap2it = opmap2.begin(), opmap2start = opmap2.begin(), opmap2end = opmap2.end();

    // print some debugging info
    /* printf("Opmap1: ");
    print_opmap(opmap1);
    printf("Opmap2: ");
    print_opmap(&opmap2); */
    OpMapType oldopmap = *opmap1;
    int opmap_error = 0;

    // if opmap2 is bigger give an error
    if (opmap2.size() > (*opmap1).size()) {
        cout << "OPMAP retreat error - opmap2 is bigger than opmap1 !\n";
        opmap_error = 1;
    }

    // return opmap1 if nothing is in opmap2;
    if (opmap2.empty()) {
        cout << "Empty opmap2 - possible error!\n";
        opmap_error = 1;
    }

    opmap2it = opmap2.end() - 1;
    opmap1it = (*opmap1).end() - 1;

    // iteratively remove fragments from opmap1 if they match the end of opmap2
    // until the first fragment of opmap2 is reached
    while (opmap2it != opmap2start && opmap_error != 1) {
        if ((*opmap1it) != (*opmap2it)) {
            printf("Opmap size mismatch retreat error of size %d and %d!\n", (int) * opmap1it, (int) * opmap2it);
            opmap_error = 1;
            continue;
        } else {
            // cout << " Removing " << (*opmap1it);
            (*opmap1).pop_back();
        }
        opmap1it--;
        opmap2it--;
    }

    // remove the final fragment via subtraction, since we may only have a piece of a fragment
    if (*opmap2it <= *opmap1it + RLENGTH) {
        (*opmap1it) -= (*opmap2it);
        /* } else if (*opmap2it == *opmap1it) {
            cout << "Retreating with exact last match\n";
            (*opmap1).pop_back(); // special case for exact match not needed */
    } else {
        printf("First opmap size mismatch retreat error opmap1 size %d and opmap2 size %d!\n", (int) * opmap1it, (int) * opmap2it);
        opmap_error = 1;
    }

    if (opmap_error == 1) {
        printf("Opmap1: ");
        print_opmap(opmap1);
        printf("Opmap2: ");
        print_opmap(&opmap2);
        printf("Old opmap1: ");
        print_opmap(&oldopmap);
        sleep(SLEEP_TIME);
        return 1;
    } else {
        // print final result for debugging purposes
        // print_opmap(opmap1);

        // return 0 for success
        return 0;
    }
}


#endif	/* _OPMAP_H */
