# Supplementary material for: AGORA: Assembly Guided by Optical Restriction Alignment
Source: BMC Bioinformatics. 2012 Aug 2;13:189. doi: 10.1186/1471-2105-13-189 (PMC3431216; doi:10.1186/1471-2105-13-189)
Supplement: Additional file 3 — AGORA source code. A zip file containing the code used to generate the results presented in our paper. [file 1471-2105-13-189-S3.zip › code/Path.cpp]

/* 
 * File:   Path.cpp
 * Author: henrylin
 * 
 * Created on June 24, 2011, 4:05 PM
 */

#include "Path.h"

Path::Path() {
}

Path::Path(const Path& orig) {
}

Path::~Path() {
}

int Path::NumNodes() {
    return node_path.size();
}

int Path::NumEdges() {
    return edge_path.size();
}

int Path::LastNode() {
    return node_path.back();
}

int Path::Length() {
    return saved_length + sequence.length();
}

string Path::Sequence() {
    return saved_sequence + sequence;
}
/*int Path::Path(segment *Edge) {
    // check that path is empty
    if (this->edge_path.size() != 0) return 1;
    // add initial edge and nodes to path
    this->edge_path.push_back((*Edge).group_id);
    this->node_path.push_back((*Edge).in_node);
    this->node_path.push_back((*Edge).out_node);
    return 0;
}*/


// Add new edge and node to the path

int Path::AddEdgeToPath(segment *Edge) {
    // add in node of edge to path if it's the first node/edge added to the path
    if (node_path.size() == 0) {
        if (edge_path.size() != 0) {
            cout << "Edge Traversal Error!\n";
            exit(0);
        }
        node_path.push_back((*Edge).in_node);
    }
    // Check new edge added has in node which matches the end of the node path
    if ((*Edge).in_node != node_path.back()) {
        cout << "Edge Traversal Error Possible, Unless Skipping to Next Landmark!\n";
        sleep(SLEEP_TIME);
        // exit(0);
    }
    // update the list of nodes and edges in the path
    node_path.push_back((*Edge).out_node);
    edge_path.push_back((*Edge).group_id);

    IncrementEdgeStack(Edge);

    return 0;
}


// added out going edges of given edge to stack

int Path::IncrementEdgeStack(segment *Edge) {
    edgepointerstack.push_back(Edge);
    edgepointerstack.push_back(NULL);

    EdgePointerListType sorted_pointer_list;
    EdgeListType *out_edge_list;

    // add the nextnode's edges to the stack of edges to traverse, but do so in random order
    if (Edge->out_node != LastNode()) {
        cout << "Node mismatch error when adding edges to stack\n";
        exit(0);
    }

    out_edge_list = &(outgoing_edges[LastNode()]);
    vector<int> random_vector = generate_random_vector((*out_edge_list).size());
    sorted_pointer_list = sort_edge_list(out_edge_list);
    for (int i = 0; i < (*out_edge_list).size(); i++) {
        // if ((*out_edge_list)[i].traversals < (*out_edge_list)[i].duplicates)
        // edgepointerstack.push_back(&((*out_edge_list)[i]));
        // edgepointerstack.push_back(&((*out_edge_list)[random_vector[i]]));
        if (sorted_pointer_list[i]->traversals < sorted_pointer_list[i]->duplicates) {
            edgepointerstack.push_back(sorted_pointer_list[i]);
            //printf("Adding edge to queue from %d to %d of %d copies and %d traversals\n",
            //        sorted_pointer_list[i]->in_node, sorted_pointer_list[i]->out_node, sorted_pointer_list[i]->duplicates,
            //        sorted_pointer_list[i]->traversals);
        }
    }
}


// return the next edge on the stack

segment* Path::GetNextEdge() {
    segment *nextedge = edgepointerstack.back();
    edgepointerstack.pop_back();
    return nextedge;
}


// Remove last edge and node from the path

int Path::RemoveEdgeFromPath(segment *Edge) {
    // check if edge to retreat matches path and if so, remove it
    if (edge_path.back() != (*Edge).group_id) {
        cout << "Edge Retreat Error!\n";
        exit(0);
    } else edge_path.pop_back();

    // Check retreated node matches the nodes in the current path, and if so remove it
    if ((*Edge).out_node != node_path.back()) {
        cout << "Edge Retreat Error!\n";
        exit(0);
    } else node_path.pop_back();
    if ((*Edge).in_node != node_path.back()) {
        cout << "Possible Edge Retreat Error, unless removed newly added skipped edge!\n";
        sleep(SLEEP_TIME);
        // exit(0);
    }
}


// Extend the path opmap and sequence from a new edge, and update the end position variable according to sequence length

int Path::ExtendOpmapSeq(segment *Edge) {
    int nextnode = (*Edge).out_node;
    string sequence_to_extend;
    if ((*Edge).length == 0) {
        sequence_to_extend = nodes[nextnode].sequence.substr(0, nodes[nextnode].sequence.length() - OVERLAP);
        opmap_extender(&opmap, (nodes[nextnode].opmap));
    } else {
        sequence_to_extend = (*Edge).sequence.substr(0, (*Edge).sequence.length() - OVERLAP) +
                nodes[nextnode].sequence.substr(0, nodes[nextnode].sequence.length() - OVERLAP);
        opmap_extender(&opmap, (*Edge).opmap);
        opmap_extender(&opmap, (nodes[nextnode].opmap));
    }
    sequence += sequence_to_extend;
    end_position_lb += sequence_to_extend.length();
}


// Retract the path opmap and sequence from a new edge, and update the end position variable according to sequence length

int Path::RetractOpmapSeq(segment *Edge) {
    int opmap_error = 0, retraction_length = 0;

    // retreat from last edge and update opmap accordingly
    if ((*Edge).length == 0) {
        // cout << "Backtracking on length 0 edge!\n";
        retraction_length = nodes[Edge->out_node].length - OVERLAP;
        // sequence = sequence.substr(0, sequence.length() - nodes[Edge->out_node].length + OVERLAP);
        opmap_error += opmap_retreater(&opmap, nodes[Edge->out_node].opmap);
    } else {
        retraction_length = nodes[Edge->out_node].length + (*Edge).length - 2 * OVERLAP;
        // sequence = sequence.substr(0, sequence.length() - nodes[Edge->out_node].length - (*Edge).length + 2 * OVERLAP);
        opmap_error += opmap_retreater(&opmap, nodes[Edge->out_node].opmap);
        opmap_error += opmap_retreater(&opmap, Edge->opmap);
    }

    sequence = sequence.substr(0, sequence.length() - retraction_length);
    end_position_lb -= retraction_length;

    // check for errors in retreating in the opmap
    OpMapType new_opmap;
    if (opmap_error) {
        cout << "Opmap Retreat Error!\n";
        new_opmap = opmap_builder(sequence);
        if (opmap_eq_tester(&opmap, &new_opmap)) {
            cout << "Opmap eq check passed!\n";
        } else {
            cout << "Opmap check failed! Printing opmaps: \n";
            print_opmap(&opmap);
            print_opmap(&new_opmap);
            opmap = new_opmap;
        }
        sleep(SLEEP_TIME);
    }

}


// Traverse the edge while setting the path, opmap, sequence, and traversals properly

int Path::TraverseEdge(segment *Edge) {
    int traversal_success = 1;
    OpMapType::iterator alignment_end;

    // If the path has not yet been aligned with opmap_start found, then increment the path without checking opmap match, but return -1
    if (nextlandmark == landmark_edges.end() || opmap_start == ref_opmap.end()) {
        ExtendOpmapSeq(Edge);
        AddEdgeToPath(Edge);
        Edge->traversals++;
        return -1;
    }

    if ((*Edge).traversals >= (*Edge).duplicates + EXTRA_VISITS) {
        cout << "D";
        traversal_success = 0;
    }

    if (MAX_VISIT_INCREMENT && (*Edge).posvisitlist[Length() / VISIT_BIN_SIZE] > max_visits) {
        // cout << "Max traversals reached!  Enter 1 to continue traversal anyway, or 0 to retreat.\n";
        // cin >> traversal_success;
        cout << "V";
        traversal_success = 0;
    }

    // if the next edge is not the landmark edge, check that the position isn't past where we should be looking
    if (traversal_success && (Edge != (*nextlandmark))) {
        if (end_position_lb > (*nextlandmark)->landmark_position_ub + landmark_gap) {
            //printf("Skipping edge because current position is %d, while next landmark occurs at %d\n",
            //        end_position_lb, (*nextlandmark)->landmark_position_ub);
            traversal_success = 0;
            cout << "L";
        }
    }

    if (traversal_success) {
        // attempt to align new opmap to ref_opmap, and determine if edge traversal is successful
        // if so, update the end position of the opmap appropriately
        // Extend the opmap sequence and see if it matches the opmap
        ExtendOpmapSeq(Edge);

        // only test the alignment if there's a new restriction site to be added to it (to save on computation costs)
        //if (Edge->opmap.size() > 1)
        //    alignment_end = valid_match_tester(opmap_start, &opmap, 0);
        //else
        //    alignment_end = opmap_end;

        alignment_end = valid_match_tester(opmap_start, &opmap, 0);

        if (alignment_end == ref_opmap.end()) {
            traversal_success = 0;
            RetractOpmapSeq(Edge);
        } else {

            // update landmark information if necessary
            if (Edge == (*nextlandmark)) {
                nextlandmark++;
                traversed_landmarks++;
                int real_position = Edge->position + (int) Edge->opmap.front();
                printf("\n\nLandmark %d out of %d with real position %d and upper bound position %d is added\n",
                        traversed_landmarks, landmark_edges.size() / 2, real_position, Edge->landmark_position_ub);
                // print_landmark_edges();
                traversal_success = 2;

                if (Edge->landmark_position_ub > ref_sequence.length() || Edge->landmark_position_ub < 0) {
                    print_landmark_edges();
                    cout << "Seq length exceeded! Landmark_ub is " << Edge->landmark_position_ub << "! Alg should finish now!\n";
                    // exit(0);
                }
                // if (RESET_EDGES) ZeroOutTraversals();
                ResetStartOpmapPosition(Edge);
                cout << "\nNext landmark reached!\n\n";
                sleep(SLEEP_TIME);
            }

            // add edge to path and update the end position and traversal information
            AddEdgeToPath(Edge);

            opmap_end = alignment_end;
            end_position_lb = (int) fragment_positions[alignment_end] - (int) (*alignment_end);
            Edge->traversals++;
        }
    }

    return traversal_success;
}


// if there is a timeout skip to the next landmark automatically

int Path::SkipToNextLandmark() {
    AddEdgeToPath(*nextlandmark);
    ExtendOpmapSeq(*nextlandmark); // necessary to make sure the sequence length is ok
    ResetStartOpmapPosition(*nextlandmark);
    nextlandmark++;
    traversed_landmarks++;
    skipped_regions++;
}


// Retreat from the edge while setting the path, opmap, sequence, and traversals properly

int Path::RetreatEdge(segment * Edge) {
    // Remove edge from path
    RemoveEdgeFromPath(Edge);
    RetractOpmapSeq(Edge);

    // reduce the number of traversals
    Edge->traversals--;
    if (Edge->traversals < 0) {
        cout << "Edge Retreat Error Negative Traversals!\n";
        Edge->traversals = 0;
        edge_error = 1;
        // exit(0);
    }

    // update landmark information if necessary


    if (Edge == (*(nextlandmark - 1))) {
        int real_position = Edge->position + (int) Edge->opmap.front();
        printf("Retreating from landmark edge %d at real position %d and landmark position_ub %d!\n",
                traversed_landmarks, real_position, Edge->landmark_position_ub);
        printf("Current position_lb is %d and new landmark real position is %d\n",
                end_position_lb, (*(nextlandmark - 1))->position);
        // nextlandmark--;
        // traversed_landmarks--;

        print_landmark_edges();

        // Try again to traverse to next landmark again with higher landmark gap length
        if (RESET_EDGES) ZeroOutTraversals();
        // TraverseEdge(Edge);
        AddEdgeToPath(Edge);
        ExtendOpmapSeq(Edge);
        landmark_gap += LANDMARK_GAP;
        max_visits += MAX_VISIT_INCREMENT;
        // sleep(SLEEP_TIME);

        cout << "Current landmark gap is " << landmark_gap << endl;
        // end_position_lb -= 100000;*/
    }

    return 0;
}


// initialize the edges, nodes, opmap and sequence properly

int Path::StartPath(segment * Edge) {
    // Add edge to path
    AddEdgeToPath(Edge);
    int in_node = Edge->in_node, out_node = Edge->out_node;

    // initialize opmap and current path
    sequence = nodes[in_node].sequence.substr(0, nodes[in_node].sequence.length() - OVERLAP) +
            Edge->sequence.substr(0, (Edge->sequence).length() - OVERLAP) +
            nodes[out_node].sequence.substr(0, nodes[out_node].sequence.length() - OVERLAP);
    opmap = opmap_builder(sequence);

    // increase the number of traversals by 1 (let first edge be traversed twice/wrap around)
    // Edge->traversals++;

    // set next landmark to dummy value
    nextlandmark = landmark_edges.end();
    opmap_start = ref_opmap.end();

    return 0;
}


// Align the path's opmap to the reference opmap to find the start position on the reference and on the optical map

int Path::FindStartPosition() {
    // Find the location where the sequence aligns to the opmap
    traversed_landmarks = 0;
    skipped_regions = 0;
    edge_error = 0;
    saved_length = 0;
    landmark_gap = LANDMARK_GAP;
    max_visits = MAX_VISIT_INCREMENT;

    printf("Attempting to find start position for path of length %d and %d fragments\n", sequence.length(), opmap.size());
    print_path(node_path);

    // check if starting placement is unique
    vector<OpMapType::iterator> match_positions = valid_match_finder(opmap, 1);
    if (match_positions.size() != 1) {
        cout << "Unique starting point not found! Possible error!\n";
    } else {
        cout << "Unique starting point found!\n";
    }

    // check if starting sequence can be placed in the real sequence
    start_position_lb = sequence.find(ref_sequence);
    if (start_position_lb == -1) {
        printf("Uh oh, starting sequence not found in original sequence! \n");
        /*temp_sequence = nodes[in_node].sequence + in_edge.sequence.substr(OVERLAP) + nodes[node].sequence.substr(OVERLAP);
        // temp_sequence = nodes[in_node].sequence.substr(0, 978); // + in_edge.sequence.substr(OVERLAP);
        start_position = sequence.find(temp_sequence);

        if (start_position == -1) {
            printf("Uh oh, having trouble even finding edge sequence of length %d of edge from %d to %d!\n",
                    in_edge.sequence.length(), in_edge.in_node, in_edge.out_node);
            // printf("Starting path matches sequence starting at position %d of length %d:\n", mstart_length.first + position, mstart_length.second);
        } else {
            printf("Found edge sequence of length %d at position %d for edge from %d to %d!\n",
                    temp_sequence.length(), start_position, in_edge.in_node, in_edge.out_node);
            // pair<int, int> mstart_length;
            // mstart_length = compare_strings(sequence.substr(position, temp_sequence.length()), temp_sequence);
            // mstart_length = compare_strings(sequence.substr(position, current_sequence.length()), current_sequence);
            // printf("Starting path matches sequence starting at position %d of length %d:\n", mstart_length.first + position + 1, mstart_length.second);
        } */
    } else {
        printf("Starting sequence found at position %d!\n", start_position_lb);
    }

    // compute a guess for the starting position based on opmap alignment and compare it to the actual position in the sequence
    opmap_start = match_positions.front();
    opmap_end = valid_match_tester(opmap_start, &opmap, 1);

    // int guess_position = (int) fragment_positions[opmap_start] - (int) current_opmap.front();
    // underestimate the start position to be before where the first fragment occurs
    // (fragment_positions returns the end position of the fragment,
    // and we subtract the length of that fragment to get a lower bound on the position)
    int guess_position = (int) fragment_positions[opmap_start] - (int) (*opmap_start);
    cout << "Real starting position is at " << start_position_lb << " and our guess for the start is " << guess_position << endl;
    cout << "Guess is based on first fragment ending at " << (int) fragment_positions[opmap_start] <<
            " path's first fragment is of length " << (int) opmap.front() << endl;
    start_position_lb = guess_position;

    end_position_lb = (int) fragment_positions[opmap_end] - (int) (*opmap_end);

    cout << "Printing initial path's opmap: ";
    print_opmap(&opmap);
    cout << "Printing start of opmap based on sequence/opmap alignment: ";
    print_opmap_iterator(opmap_start, opmap.size());


    // this not only find the first landmark, it sets the landmark positions appropriately to handle the wrap around issue
    nextlandmark = find_and_adjust_initial_landmark_positions(end_position_lb);

    printf("Next landmark after current end_position_lb %d is at landmark location %d at actual location %d\n",
            end_position_lb, (*nextlandmark)->landmark_position_ub, (*nextlandmark)->position);
}


// this function resets the start position of a path to be where the given landmark is, and also resets the opmap as well

int Path::ResetStartOpmapPosition(segment * landmark) {
    cout << "Reseting start position and opmap for landmark edge at real position " << landmark->position
            << " and upper bound position " << landmark->landmark_position_ub << endl;
    if (landmark->landmark == 0) {
        cout << "Landmark Reset Error!\n";
        exit(0);
    }
    // opmap = nodes[landmark->in_node].opmap;
    // opmap_extender(&opmap, (landmark)->opmap);
    // opmap_extender(&opmap, nodes[landmark->out_node].opmap);
    // subtract the sequence of the last node, when saving the sequence
    string new_sequence = nodes[landmark->in_node].sequence.substr(0, nodes[landmark->in_node].sequence.length() - OVERLAP)
            + (landmark)->sequence.substr(0, landmark->sequence.length() - OVERLAP)
            + nodes[landmark->out_node].sequence.substr(0, nodes[landmark->out_node].sequence.length() - OVERLAP);
    int saveable_seq_length = sequence.length() - new_sequence.length();
    saved_length += saveable_seq_length;
    saved_sequence += sequence.substr(0, saveable_seq_length);
    sequence = new_sequence;
    opmap = opmap_builder(sequence);
    vector<OpMapType::iterator> match_positions = valid_match_finder(opmap, 1);
    opmap_start = match_positions.front();
    opmap_end = valid_match_tester(opmap_start, &opmap, 0);
    end_position_lb = (int) fragment_positions[opmap_end] - (int) (*opmap_end);
    cout << "End_position_lb of current sequence set to " << end_position_lb;
}


// Determine if current path has reached the end successfully

int Path::Finished() {
    int DFS_success = 0;

    if (sequence.length() + saved_length >= MAX_MATCH_RATIO * (ref_sequence.length() / 2) + SIZE_SLACK) {// + 10000) {
        DFS_success = 1;
        printf("Path of length %d >= %d sequence found, returning answer!\n",
                sequence.length(), ref_sequence.length() / 2 - 1);
    }

    // if we have traversed all landmarks and there is at least one landmark, then end
    if (traversed_landmarks >= landmark_edges.size() / 2 && traversed_landmarks >= 1) {
        DFS_success = 1;
    }
    // if the current path has one more node than the correct path then we're done
    // (+1 because our path may repeat the first node twice)
    // we don't use the sequence length because extra sequence within a node may cause alg to terminate permaturely
    /*if (NumNodes() >= correct_node_path.size() / 2 + 1) {
        DFS_success = 1;
        printf("Path of %d nodes (total nodes %d) and length %d found (real sequence length %d), returning answer!\n",
                NumNodes(), correct_node_path.size() / 2, Length(), ref_sequence.length() / 2);
        printf("Path of length equal number of nodes found, returning answer!\n");

    }*/

    return DFS_success;
}

int Path::ZeroOutTraversals() {
    EdgeIDList::iterator iter, start = edge_path.begin(), end = edge_path.end();
    cout << "Zeroing path with " << edge_path.size() << " nodes: " << *start;
    for (iter = start; iter < end; iter++) {
        segment *edge = id_to_out_edge[*iter];

        if (edge != NULL) {
            edge->total_traversals += edge->traversals;
            edge->traversals = 0;
            cout << " " << edge->total_traversals << "/" << edge->duplicates << " " << edge->out_node << " ";
            if (edge->landmark) cout << "LM: " << edge->landmark_position_ub << " ";
            (edge->posvisitlist).clear();
        } else cout << *iter << " Edge is Null!\n";

    }
    cout << endl;
}


// compares a given edge path with the correct edge path, and outputs the location of the first error (-1)
// or the length of the edge path if no edge errors are found

int compare_edge_path(Path *path, int pathstart, int verbose) {
    if (path == NULL) {
        cout << "Error comparing empty path!\n";
        return 0;
    }
    EdgeIDList edge_path = path->edge_path;
    int i, totalmatches = 0, firsterror = edge_path.size();
    if (verbose) cout << "Edge comparison: ";
    for (i = 0; i < edge_path.size(); i++) {
        if (edge_path[i] == correct_edge_path[pathstart + i]) {
            if (verbose) cout << edge_path[i] << " ";
            totalmatches++;
        } else {
            if (verbose) {
                cout << "[" << edge_path[i] << ": ";
                if (id_to_out_edge[edge_path[i]] == NULL) {
                    fprintf(stderr, "Examining empty edge path edge?! Edge path id is %d, correct path id is %d\n", edge_path[i], correct_edge_path[pathstart + i]);
                    // exit(0);
                } else print_opmap(id_to_out_edge[edge_path[i]]->opmap);

                if (id_to_out_edge[correct_edge_path[pathstart + i]] == NULL) {
                    //fprintf(stderr, "Examining empty correct path edge?! Correct path id is %d, edge number is %d, total_number of edges is %d\n",
                    //        correct_edge_path[pathstart + i], pathstart + i, correct_edge_path.size());
                    //exit(0);
                    cout << ", End " << pathstart + i << " ";
                } else {
                    cout << ", " << correct_edge_path[pathstart + i] << ": ";
                    print_opmap(id_to_out_edge[correct_edge_path[pathstart + i]]->opmap);
                }
                cout << "] ";
            }
            if (i < firsterror) {
                firsterror = i;
            }
        }
    }
    //    if (verbose) cout << " First error occurs at " << firsterror << endl;
    //    if (verbose) cout << " Total matches is " << totalmatches << endl;
    return totalmatches;
}


// compares a given edge path with the correct edge path, and outputs the location of the first error (-1)
// or the length of the edge path if no edge errors are found

int compare_node_path(Path path, int pathstart, int verbose) {
    NodeIDList node_path = path.node_path;
    int i, totalmatches = 0, firsterror = node_path.size();
    if (verbose) cout << "Node comparison: ";
    for (i = 0; i < node_path.size(); i++) {
        if (node_path[i] == correct_node_path[pathstart + i]) {
            if (verbose) cout << node_path[i] << " ";
            totalmatches++;
        } else {
            if (verbose) {
                cout << "[" << node_path[i] << "," << correct_node_path[pathstart + i] << "] ";
            }

            if (i < firsterror) {
                firsterror = i;
            }
        }
    }
    if (verbose) cout << " First error occurs at " << firsterror;
    if (verbose) cout << " and total matches is " << totalmatches << endl;
    return totalmatches;
}

int Path::PrintNodePath(int pathstart) {
    int verbose = 1;
    int i, totalmatches = 0, firsterror = node_path.size();
    cout << "Printing path of length " << node_path.size() << ": ";
    for (i = 0; i < node_path.size(); i++) {
        if (node_path[i] == correct_node_path[pathstart + i]) {
            if (verbose) cout << node_path[i] << " ";
            totalmatches++;
        } else {
            if (verbose) {
                cout << "[" << node_path[i] << "," << correct_node_path[pathstart + i] << "] ";
            }

            if (i < firsterror) {
                firsterror = i;
            }
        }
    }
    if (verbose) cout << " First error occurs at " << firsterror;
    if (verbose) cout << " and total matches is " << totalmatches << endl;
    return totalmatches;
}
