# Supplementary material for: AGORA: Assembly Guided by Optical Restriction Alignment
Source: BMC Bioinformatics. 2012 Aug 2;13:189. doi: 10.1186/1471-2105-13-189 (PMC3431216; doi:10.1186/1471-2105-13-189)
Supplement: Additional file 3 — AGORA source code. A zip file containing the code used to generate the results presented in our paper. [file 1471-2105-13-189-S3.zip › code/Path.h]

/* 
 * File:   Path.h
 * Author: henrylin
 *
 * Created on June 24, 2011, 4:05 PM
 */

#ifndef _PATH_H
#define	_PATH_H

#include <stdlib.h>
#include <stdio.h>
#include <math.h>
#include <iostream>
#include <fstream>
#include <sstream>
#include <map>
#include <vector>
#include <algorithm>
#include <time.h>
#include <math.h>

#define DEFINE_GLOBALS
#include "sitecounter.h"

class Path {
public:
    NodeIDList node_path;
    EdgeIDList edge_path;
    string sequence;
    string saved_sequence;
    int saved_length;

    OpMapType opmap;
    OpMapType::iterator opmap_start, opmap_end;
    int start_position_lb, end_position_lb;

    EdgePointerStackType edgepointerstack;
    EdgePointerStackType::iterator nextlandmark;
    int traversed_landmarks, skipped_regions;
    int landmark_gap, max_visits;
    int edge_error;


    Path();
    Path(segment *Edge);
    Path(const Path& orig);
    virtual ~Path();

    int NumNodes();
    int NumEdges();
    int LastNode();
    int Length();
    string Sequence();

    int StartPath(segment *Edge);
    int FindStartPosition();
    int ResetStartOpmapPosition(segment * landmark);

    int TraverseEdge(segment *Edge);
    int RetreatEdge(segment *Edge);

    segment *GetNextEdge();
    int Finished();
    int ZeroOutTraversals();
    int SkipToNextLandmark();
    int PrintNodePath(int pathstart); // compare node paths starting at offset

private:

    int AddEdgeToPath(segment *Edge);
    int RemoveEdgeFromPath(segment *Edge);
    int ExtendOpmapSeq(segment *Edge);
    int RetractOpmapSeq(segment *Edge);
    int IncrementEdgeStack(segment *Edge);

};

int compare_node_path(Path path, int pathstart, int verbose); // compare node paths starting at offset
int compare_edge_path(Path *path, int pathstart, int verbose); // compare edge paths starting at offset

#endif	/* _PATH_H */
