# Supplementary material for: AGORA: Assembly Guided by Optical Restriction Alignment
Source: BMC Bioinformatics. 2012 Aug 2;13:189. doi: 10.1186/1471-2105-13-189 (PMC3431216; doi:10.1186/1471-2105-13-189)
Supplement: Additional file 3 — AGORA source code. A zip file containing the code used to generate the results presented in our paper. [file 1471-2105-13-189-S3.zip › code/process_data.h]

/* 
 * File:   process_data.h
 * Author: henrylin
 *
 * Created on March 16, 2011, 5:10 PM
 */

#ifndef _PROCESS_DATA_H
#define	_PROCESS_DATA_H

#include <stdlib.h>
#include <stdio.h>
#include <math.h>
#include <iostream>
#include <fstream>
#include <sstream>
#include <map>
#include <vector>
#include <algorithm>

#include "sitecounter.h"

// #include "sitecounter.h"

OpMapType readopmap(char *real_opmap_file) {
    ifstream opmap_file(real_opmap_file);
    OpMapType real_opmap;
    double frag;

    cout << "Reading opmap file: ";
    // read in each fragment of the opmap
    while (opmap_file >> frag) {
        real_opmap.push_back(1000 * frag);
        cout << 1000 * frag << " ";
    }
    cout << endl;

    return real_opmap;
}


// read in sequence data from sequence file

int readsequence(char *sequence_file) {
    ifstream seq_file(sequence_file);
    std::string line;

    // read in header from sequence file, assuming that our data is in fasta format
    // and print header out for user and to fasta file
    getline(seq_file, line);
    cout << "\nProcessing fasta file: " << line << endl;
    species = line;

    // read in each line of the sequence
    while (seq_file) {
        getline(seq_file, line);
        ref_sequence += line;
    }

    cout << "SEQUENCE STATS: Read complete with length " << ref_sequence.length() << endl;

    // generate a list of optical map fragments
    ref_opmap = opmap_builder(ref_sequence);
    print_opmap(ref_opmap);

    printf("%d fragments occur in genome, at about every %f base pairs\n", ref_opmap.size(), (double) ref_sequence.length() / (double) ref_opmap.size());

    double minfragsize = ref_opmap[0];

    OpMapType::iterator iter = ref_opmap.begin();
    while (iter != ref_opmap.end()) {
        if (DEBUG) cout << *iter << " ";
        if (*iter < minfragsize)
            minfragsize = *iter;
        iter++;
    }

    cout << "Min frag size is: " << minfragsize << endl << endl;
    summary_output_file << sequence_file << " " << ref_opmap.size() - 1 << " " << ref_sequence.length() << " ";
    summary_output_file.flush();

    // repeat the sequence again so as to fix circular dna/wrap around issue
    // and rebuild the opmap here too
    string opmap_ref_seq = ref_sequence + ref_sequence + ref_sequence;
    ref_sequence += ref_sequence;
    ref_opmap = opmap_builder(opmap_ref_seq);
    // fragment_positions = opmap_position_builder(&ref_opmap);
    opmap_position_builder(&ref_opmap, &fragment_positions);

    print_ref_opmap_positions();

    cout << "Last fragment ends at position " << (int) fragment_positions[ref_opmap.end() - 1]
            << " and sequence ends at " << ref_sequence.length() << endl << endl;

    // can also copy/extend opmap but might have error at boundary
    //OpMapType copyopmap = opmap;
    //opmap_extender(&copyopmap, opmap);
    /*if (opmap_eq_tester(&opmap, &copyopmap) == 1) {
        cout << "Opmap duplicated successfully!\n";
    } else {
        cout << "Possible opmap error!\n";
        print_opmap_comparison(&opmap, &copyopmap);
    }*/

    return 0;
}


// read in data from node file

int readnodedata(char *node_file_name) {
    ifstream node_file(node_file_name);

    int rsites = 0, totalrsites = 0, totalnodelength = 0, totalnodes = 0, identifiablenodes = 0, i = 0;
    int node, location, length, position, total_large_fragments = 0;
    string contig, str;
    segment seg;

    cout << "Overlap of graph is: " << OVERLAP << " and restriction enzyme is: " << RSITE << endl;

    // read in each node and count the number of restriction sites it contains
    while (node_file >> node) {
        // read in nodes from input
        totalnodes++;
        if (!getline(node_file, str, '"')) break;
        node_file >> location;
        if (!getline(node_file, str, ':')) break;
        node_file >> length >> str;

        // do some error checking
        if (location + length > ref_sequence.length()) {
            cout << "Node sequence Read Length Error! at " << node << ". Loc+len > seqlen: " << location << " " << length << " "
                    << location + length << " " << ref_sequence.length() << endl << endl;
            length = ref_sequence.length() - location;
        }

        // count restriction sites and store data for later use
        contig = ref_sequence.substr(location - 1, length);

        // node_rscount[node] = counter;
        seg.position = location;
        seg.length = length;
        seg.sequence = contig;
        seg.traversals = 0;
        seg.opmap = opmap_builder(contig.substr(0, contig.length() - OVERLAP + RLENGTH - 1));
        seg.opmap.back() -= (RLENGTH - 1);
        seg.large_fragments = large_fragment_counter(&(seg.opmap));
        rsites = seg.opmap.size() - 1;
        nodes[node] = seg;

        if (rsites >= THRESHOLD) identifiablenodes++;

        totalnodelength += length;
        totalrsites += rsites;
        total_large_fragments += seg.large_fragments;
    }


    // output final node statistics
    printf("\nNODE STATS:  Total nodes: %d  Total length: %d  Total sites: %d  Length/Site ratio: %4.2f\n",
            totalnodes, totalnodelength, totalrsites, (double) totalnodelength / (double) totalrsites);
    printf("Average node length: %4.2f\n", (double) totalnodelength / (double) totalnodes);
    printf("Total identifiable nodes: %d  Fraction of identifiable nodes: %4.2f\n\n", identifiablenodes,
            (double) identifiablenodes / (double) totalnodes);
    summary_output_file << totalnodes << " " << totalrsites << " " << total_large_fragments << " ";
    summary_output_file.flush();
}


// read in data for each edge

int readedgedata(char *edge_file_name) {
    ifstream edge_file(edge_file_name);
    int rsites, totaledgelength = 0, totalrsites = 0, identifiableedges = 0, i = 0, shortedges = 0, shortlength = 0, total_large_fragments = 0;
    int node1, node2, totaledges = 0, duplicateedges = 0, exactduplicates = 0, similarduplicates = 0, differentduplicates = 0, multiedges = 0, uniqueedges = 0, uniquelyplacededges = 0;
    int node, location, length, position, edges_with_sites=0;
    string contig, previous_sequence, str;
    OpMapType opfrag1, opfrag2;
    segment seg;
    vector<int> opmapsizes(51, 0);
    vector<int> contig_sizes;
    ofstream contig_file;

    contig_file.open(CONTIG_FILENAME.c_str());

    // cout << "\nReading in list of edges\n";

    // read in list of edges and compute restriction sites for edges
    while (edge_file >> node1 >> str >> node2) {
        // seg = *(new segment());

        // read one line of edge data, containing sequence position and length
        if (!getline(edge_file, str)) {
            cout << "Error parsing edge file!\n";
        }
        // convert str to stream and determine sequence position and length from remaining str string
        stringstream ss(str);
        // cout << "Parsing: " << ss.str() << endl;
        // cout.flush();
        ss.ignore(1000, '"');
        if (ss.str() != "") {
            // cout << " - " << ss.str();
            ss >> location;
            ss.ignore(1000, ':');
            if (ss.str() != "") ss >> length;
            else length = 0;
        } else {
            // if edge length or location not found, set edge length to 0 to denote length 0 edge
            // location is set to 1, so that we don't encounter error reading edge
            location = 1;
            length = 0;
        }

        // check edge length read error
        if (location + length > ref_sequence.length()) {
            cout << "Edge Sequence Read Length Error at " << node1 << "->" << node2 << ". Loc+len > seqlen: " << location << " " << length << " "
                    << location + length << " " << ref_sequence.length() << endl << endl;
            length = ref_sequence.length() - location;
        }
        contig = ref_sequence.substr(location - 1, length);
        
        // cout << " " << contig.length() << endl;
        // cout << " Loc: " << location << " Len: " << length << endl;
        // cout << "Reading edge between " << node1 << " and " << node2 << endl; // contig << endl;

        // compute and store opmap and other characteristics of the edge in question
        // rsites = rsite_counter(contig);

        seg.edge_id = totaledges;
        seg.group_id = uniqueedges;
        seg.position = location;
        seg.in_node = node1;
        seg.out_node = node2;
        seg.length = length;
        seg.sequence = contig;
        // when building the opmap, extend the opmap out a few more bases into the overlap area, so RSITE at end is not missed
        seg.opmap = opmap_builder(contig.substr(0, contig.length() - OVERLAP + RLENGTH - 1));
        // subtract RLENGTH from the end, since we looked out farther for RSITES than the edge length allows
        seg.opmap.back() -= (RLENGTH - 1);
        seg.duplicates = 1;
        seg.landmark = 0;
        seg.landmark_position_ub = 0;
        seg.total_traversals = 0;
        seg.traversals = 0;
        seg.large_fragments = large_fragment_counter(&(seg.opmap));


        string edge_sequence = nodes[node1].sequence.substr(0, nodes[node1].sequence.length() - OVERLAP) +
               seg.sequence.substr(0, seg.sequence.length() - OVERLAP) + nodes[node2].sequence;

        // write contigs to file
        contig_file << species << ". Edge (" << node1 << "," << node2 << ") of length " << edge_sequence.length() << endl;
        contig_file << edge_sequence << endl;
        
        contig_sizes.push_back(edge_sequence.length());

        // count the number of fragments in each edge and tally them up to 50 fragments
        int current_size = min((int) seg.opmap.size(), 50);
        opmapsizes[current_size]++;
        if (length < 1000) {
            shortedges++;
            shortlength += length;
        }

        rsites = seg.opmap.size() - 1;
        if (rsites > 0) edges_with_sites++;
        total_large_fragments += seg.large_fragments;

        if (DEBUG) cout << "\nProcessing edge of length " << length;
        // cout.flush();
        // fflush(stdout);

        //incoming_edges[node2].push_back(seg);
        //outgoing_edges[node1].push_back(seg);

        int duplicate = 0;

        // detect if edge is a duplicate - measured in terms of opmap similarity
        if (incoming_edges[node2].size() > 0 && outgoing_edges[node1].size() > 0 &&
                (incoming_edges[node2].back().in_node == node1) && (outgoing_edges[node1].back().out_node == node2)) {
            previous_sequence = incoming_edges[node2].back().sequence;
            opfrag1 = opmap_builder(previous_sequence);
            opfrag2 = opmap_builder(seg.sequence);

            // mark edge as duplicate if !STAT_ONLY and opmaps are equal
            // if (!STAT_ONLY && opmap_eq_tester(&opfrag1, &opfrag2)) {
            // mark edge as duplicate if opmaps are equal
            if (opmap_eq_tester(&opfrag1, &opfrag2)) {
                // mark that edge occurs more than once
                duplicateedges++;
                incoming_edges[node2].back().duplicates++;
                outgoing_edges[node1].back().duplicates++;
                duplicate = 1;

            } else {
                multiedges++;
            }
        }

        // if not duplicate, add the edge as usual (always add the edge if STAT_ONLY is true)
        if (duplicate == 0) {
            int sequence_position = ref_sequence.find(edge_sequence);
            if (sequence_position == -1) {
                cout << "Edge data error!\n";
            }

            if (DEBUG) cout << "Processing edge " << node1 << "->" << node2 << endl;

            // build optical map for current sequence and find match locations
            OpMapType edge_opfrag = opmap_builder(edge_sequence);
            vector<OpMapType::iterator> edge_match_positions = valid_match_finder(edge_opfrag, 0);

            if (edge_match_positions.size() == 1) {
                cout << "Unique placement found for edge " << node1 << "->" << node2 << " of length " << seg.length <<
                        " and " << seg.opmap.size() << " fragments." << endl;
                uniquelyplacededges++;
                seg.landmark = 1;
                // sets the landmark position to the end of the first fragment to which the edge's opmap matches,
                // plus the length of the in_node to ensure landmark_position is greater than actual position of edge
                seg.landmark_position_ub = (int) ceil(fragment_positions[edge_match_positions.front()]) + nodes[node1].sequence.length();

                // set landmark lb position to earliest position it could be
                seg.landmark_position_lb = (int) ceil(fragment_positions[edge_match_positions.front()]) - (int) (*(edge_match_positions.front()));
                /*if (seg.landmark_position+1 != seg.position + (int) seg.opmap.front()) {
                    printf("Error! ");
                    printf("New edge added with landmark position %d and real position %d.\n  Edge opmap is:",
                        seg.landmark_position, seg.position + (int) seg.opmap.front());
                    print_opmap(&(seg.opmap));
                    cout << "Genome opmap is: " << (*(edge_match_positions.front())) << " "
                            << (*(edge_match_positions.front()+1)) << " "  << (*(edge_match_positions.front()+2)) <<endl;
                    cout << "Valid match at pos? " << (valid_match_tester(edge_match_positions.front(), &(seg.opmap)) != opmap.begin());
                    cout << "Valid match at pos+1? " << (valid_match_tester(edge_match_positions.front()+1, &(seg.opmap)) != opmap.begin());
                }*/
            }

            uniqueedges++;
            seg.group_id = uniqueedges;
            incoming_edges[node2].push_back(seg);
            outgoing_edges[node1].push_back(seg);

            printf("Adding edge from %d to %d with group ID %d\n", seg.in_node, seg.out_node, seg.group_id);
            //unique_out_edges.push_back(outgoing_edges[node1].begin()); // end()-1); //&(outgoing_edges[node1].back()));
            //cout << "Test " << unique_out_edges.back()->in_node << "\n";
        } else {
            // cout << "Duplicate edge found, comparing sequences\n";
            alignment result = compare_strings(seg.sequence, incoming_edges[node2].back().sequence, 0);
            // for duplicate edges determine if they match sequences exactly
            if ((result.length == seg.sequence.length()) && result.misses == 0) {
                cout << "E"; //xact duplicate\n";
                exactduplicates++;
                // if edges are 95% similar mark them as similar edges
            } else if (((double) result.length - result.misses) / ((double) seg.sequence.length()) > .99) {
                cout << "S"; //imilar duplicate\n";
                similarduplicates++;
            } else {
                cout << "D"; //uplicate edge created with similar opmaps, but with fairly different sequences!\n";
                differentduplicates++;
            }

        }


        all_edges.push_back(seg);

        if (rsites >= THRESHOLD) identifiableedges++;
        totaledges++;
        totaledgelength += length;
        totalrsites += rsites;
    }

    // output final edge statistics
    printf("\n\nEDGE STATS: Total edges: %d  Distinct edges: %d  Duplicate edges: %d  Exact duplicates: %d,  Similar duplicates: %d  Different duplicates: %d  Multi-edges: %d\n",
            totaledges, totaledges - duplicateedges, duplicateedges, exactduplicates, similarduplicates, differentduplicates, multiedges);
    printf("Unique edges %d and uniquely placed edges %d\n", uniqueedges, uniquelyplacededges);
    printf("Sequence in edges: %d  Sites in edges: %d  Length/sites ratio: %4.2f\n",
            totaledgelength, totalrsites, (double) totaledgelength / (double) totalrsites);
    printf("Total identifiable edges: %d  Fraction of identifiable edges: %4.2f\n", identifiableedges,
            (double) identifiableedges / (double) (totaledges - duplicateedges));
    printf("Average edge length: %4.2f  Short edges: %d  Short total length %d\n\n",
            (double) totaledgelength / (double) totaledges, shortedges, shortlength);
    cout << "Total large fragments " << total_large_fragments << endl;
    cout << "Histogram of the number of edges with each number of opmap fragments\n";

    cout.flush();

    print_vector(&opmapsizes);

    // compute the N50 size (divied length by 2, since sequence has been doubled)
    int n50 = n50size(contig_sizes,ref_sequence.length()/2);

    cout << "N50 size is " << n50 << endl;

    // exit(0);

    summary_output_file << totaledges << " " << totaledges - duplicateedges << " " << totalrsites << " " << total_large_fragments << " "
            << edges_with_sites << " " << n50 << " ";
    summary_output_file.flush();

    contig_file.close();

    // compute the order that the edges should be placed and print them to a file
    compute_answer(edge_file_name);

    // this function also sorts/computes the landmark edges, sets edge traversals to 0
    // and prints graph complexity statistics
    initialize_and_analyze_edges(1);

    return n50;
}


// This sorts the list of all edges we have by position and then prints out of correct path
// this function also orders the landmark edges

NodeIDList compute_answer(char *edge_file_name) {
    NodeIDList node_answer;
    EdgeIDList edge_answer;

    // sort edges to produce answer
    sort(all_edges.begin(), all_edges.end(), edgeltcomp);

    string output_file = ((string) edge_file_name) + ".answer";
    ofstream truepath_file;
    truepath_file.open(output_file.c_str());
    cout << "Computing answer... ";

    // print answer to file and store correct path to enable path checking
    EdgeListType::iterator it, it_begin = all_edges.begin(), it_end = all_edges.end();
    for (it = it_begin; it + 1 != it_end; it++) {
        // add nodes to answer list, but skip length 0 edges
        if ((*it).length != 0) {
            truepath_file << (*it).in_node << " ";
            // cout << (*it).in_node << " ";
            cout << (*it).group_id << " ";
            // cout << "(" << (*it).in_node << ", " << (*it).position << ", " << (*it).length << "," << (*it).group_id << ") ";
            node_answer.push_back((*it).in_node);
            // add out_node as well, if it doesn't match the next in_node (to account for length 0 edges)
            // (length 0 edges are pushed to the beginning since we don't know their location)
            if ((*it).out_node != (*(it + 1)).in_node) {
                truepath_file << (*it).out_node << " ";
                // cout << (*it).out_node << " ";
                node_answer.push_back((*it).out_node);
                // add length zero edge which is at the beginning (may not actually be correct if multiple length 0 edges occur)
                // edge_answer.push_back(all_edges.begin()->group_id);
            }
            edge_answer.push_back((*it).group_id);
            if ((*it).landmark == 1) {
                // check if landmark position is before actual position or after the actual position after the edge length
                if ((*it).landmark_position_ub < (*it).position || (*it).landmark_position_lb > (*it).position) {
                    printf("Possible landmark error! Adding landmark edge %d->%d, bound on starting position is [%d,%d]\n",
                            (*it).in_node, (*it).out_node, (*it).landmark_position_lb, (*it).landmark_position_ub);
                    printf("Edge begins at %d and ends at position %d in sequence\n", (*it).position, (*it).position + (*it).length);
                    // cout << "Rsite: " << RSITE << " String: " << (*it).sequence.substr(0, 15) << endl;
                    // cout << "Edge opmap: ";
                    // print_opmap(&((*it).opmap));

                    valid_match_finder(((*it).opmap), 1);
                    // exit(0);

                }
                // landmark_edges.push_back(it);
            } // else printf("Test");
        }
    }

    //print_opmap_positions(&opmap);
    //print_opmap(&opmap);


    // print and store correct path information
    truepath_file << (*it).in_node << endl; // " " << (*it).out_node << endl;
    truepath_file.close();
    // cout << (*it).in_node << " " << (*it).out_node << endl;
    // cout << "(" << (*it).in_node << ", " << (*it).position << ", " << (*it).length << ") " << (*it).out_node << " " << endl;

    cout << (*it).group_id << " ";

    // add final nodes and edges to path
    node_answer.push_back((*it).in_node);
    //node_answer.push_back((*it).out_node);
    edge_answer.push_back((*it).group_id);

    // double each answer by inserting copy at end to fix wrap around issue
    correct_node_path = node_answer;
    correct_node_path.insert(correct_node_path.end(), node_answer.begin(), node_answer.end());
    correct_edge_path = edge_answer;
    correct_edge_path.insert(correct_edge_path.end(), edge_answer.begin(), edge_answer.end());

    return correct_node_path;
}


// comparison function for sorting edges

bool edgeltcomp(segment a, segment b) {
    return (a.position < b.position);
}


// This function the sets all edges traversals to 0, if initialize == 0.  Otherwise if initialize==1,
// this function computes finishing complexity of the graph, sets the traversals, 
// computes the landmark edges, and generates a list of unique out edges
// (this is not done in readedgedata function, because it is difficult without reading all edges in first)

int initialize_and_analyze_edges(int initialize) {
    int inedgecomplexity = 0, outedgecomplexity = 0, mincomplexity = 0, maxcomplexity = 0;
    int indegree1nodes = 0, outdegree1nodes = 0, degree1nodes = 0;
    int totalinedges = 0, totaloutedges = 0, totaluniqueedges = 0, totalnodes = nodes.size(), landmark_length = 0, node;

    vector<segment> *out_edge_list, *in_edge_list;
    segment in_edge, out_edge;
    segment* matchingedge;

    // Compute some statistics and check in-degree and out-degrees match for each node
    NodeIndexType::iterator end = nodes.end();
    for (NodeIndexType::iterator it = nodes.begin(); it != end; ++it) {
        // load data from current node
        node = it->first;
        in_edge_list = &(incoming_edges[node]);
        out_edge_list = &(outgoing_edges[node]);

        // reset number of incoming edges
        int inedges = 0;

        // process all in edges and check that their sequence is found
        for (int i = 0; i < (*in_edge_list).size(); i++) {
            (*in_edge_list)[i].traversals = 0;
            (*in_edge_list)[i].possible_path = 0;
            totalinedges += (*in_edge_list)[i].duplicates;
            inedges += (*in_edge_list)[i].duplicates;

            // check that edge sequence is found in graph
            int in_node = (*in_edge_list)[i].in_node, out_node = (*in_edge_list)[i].out_node;
            string totalsequence = nodes[in_node].sequence.substr(0, nodes[in_node].sequence.length() - OVERLAP) +
                    (*in_edge_list)[i].sequence.substr(0, (*in_edge_list)[i].sequence.length() - OVERLAP) +
                    nodes[out_node].sequence.substr(0, nodes[out_node].sequence.length() - OVERLAP);
            int sequence_position = ref_sequence.find(totalsequence);
            if (sequence_position == -1) {
                printf("Edge sequence between %d and %d not found!\n", (*in_edge_list)[i].in_node, (*in_edge_list)[i].out_node);
            }
        }


        // process all out edges, adding edges to unique outgoing edge list and landmark edges if appropriate
        for (int i = 0; i < (*out_edge_list).size(); i++) {
            (*out_edge_list)[i].traversals = 0;
            (*out_edge_list)[i].total_traversals = 0;
            (*out_edge_list)[i].possible_path = 0;
            totaloutedges += (*out_edge_list)[i].duplicates;

            if (initialize == 1) {
                // add edges to unique list of outedges and to landmark edges, if appropriate
                unique_out_edges.push_back(&(*out_edge_list)[i]);
                id_to_out_edge[(*out_edge_list)[i].group_id] = &((*out_edge_list)[i]);
                // cout << "Initializing out edge id map " << (*out_edge_list)[i].edge_id << "\n";
                if ((*out_edge_list)[i].landmark) {
                    landmark_edges.push_back(&(*out_edge_list)[i]);
                    landmark_length += landmark_edges.back()->length;
                }
            }
        }

        // check that the number of in and out edges match
        totaluniqueedges += (*out_edge_list).size();
        if (totalinedges != totaloutedges) {
            cout << "In degree and out degree mismatch error with " << totalinedges << " in edges and "
                    << totaloutedges << " outedges for node " << node << endl;
        }

        // compute the finishing complexity of the genome
        int a = (*in_edge_list).size();
        int b = (*out_edge_list).size();
        int c = min(a, b);
        int d = inedges;
        inedgecomplexity += (a * a + a) / 2 - 1;
        outedgecomplexity += (b * b + b) / 2 - 1;
        mincomplexity += (c * c + c) / 2 - 1;
        maxcomplexity += (d * d + d) / 2 - 1;
        if (a == 1) indegree1nodes++;
        if (b == 1) outdegree1nodes++;
        if ((a == 1) && (b == 1)) degree1nodes++;


        if (DEBUG) cout << "Node has in edges and out edges: " << (*in_edge_list).size() << " " << (*out_edge_list).size() << endl;
        if (DEBUG) cout << "Sanity check in degree and out degree are: " << totalinedges << " " << totaloutedges << endl;
    }


    // sort landmark edges, output statistics, and write statistics to file
    if (initialize == 1) {
        // print finishing complexity statistics, and edge check
        if (totaluniqueedges != unique_out_edges.size()) cout << "Edge count error!\n";
        cout << "Total edges with multiplicity: " << totalinedges << " and without multiplicity " << totaluniqueedges << "." << endl;
        printf("Min complexity: %d  Max complexity: %d  ", mincomplexity, maxcomplexity);
        printf("In complexity: %d  Out complexity: %d\n", inedgecomplexity, outedgecomplexity);
        printf("Indegree 1 nodes: %d  Outdegree 1 nodes: %d  Degree 1 nodes: %d  Total nodes: %d\n\n",
                indegree1nodes, outdegree1nodes, degree1nodes, totalnodes);

        // sort landmark edges and print landmark edge statistics
        sort(landmark_edges.begin(), landmark_edges.end(), landmarkltcomp);
        // print_landmark_edges();
        printf("\n%d landmarks occur about every %lf bp over length %d genome, and contain %d total bp.\n\n",
                landmark_edges.size(), ((double) ref_sequence.length()) / ((double) 2 * landmark_edges.size()), ref_sequence.length() / 2, landmark_length);

        // write statistics to output file
        summary_output_file << landmark_edges.size() << " " << landmark_length << " " << maxcomplexity << " ";
        summary_output_file.flush();

        // store landmark length for output later
        Landmark_Length = landmark_length;
    }
}


// comparison function for sorting landmark edges

bool landmarkltcomp(segment *a, segment *b) {
    return (a->landmark_position_ub < b->landmark_position_ub);
}


// compute statistics regarding how placeable length 2 paths are

pair<segment *, segment *> analyzelength2paths() {
    int node, in_node, out_node, node_rscount, node_length, resolvednodes = 0, unresolvednodes = 0;
    int branch_sites = 0, totalpaths = 0, identifiablepaths = 0, totalrsites = 0, totallength = 0;
    int total_unique_matches = 0, total_ruled_out = 0, total_multiple_matches = 0, total_insufficient = 0;
    int ruled_out_unique_paths = 0, possible_unique_paths = 0, possible_paths = 0;

    int inedgeresolved = 0, outedgeresolved = 0, resolvedpaths = 0, unresolvedpaths = 0, unresolvedfornode = 0;
    int totaledges = all_edges.size(), totalnodes = nodes.size(), branch_length;
    int paths_found = 0, paths_not_found = 0, correctunique = 0, incorrectunique = 0;
    int total_experiments_needed = 0, total_experiments_saved = 0, complexity_remaining = 0;

    int cancel_out_possible_paths = 0;
    double bestsize = 0;

    vector<segment> out_edge_list, in_edge_list;
    segment in_edge, out_edge;
    segment *matchingedge, *bestinedge, *bestoutedge;
    OpMapType opfrag;
    vector<OpMapType::iterator> match_positions;

    cout << "\nAnalyzing length 2 paths\n";

    // Attempt to place length 2 paths
    // iterate over all nodes in the graph
    NodeIndexType::iterator end = nodes.end();
    for (NodeIndexType::iterator it = nodes.begin(); it != end; ++it) {
        // load data from current node
        node = it->first;
        node_length = it->second.length;
        node_rscount = it->second.large_fragments;
        // cout << "Current node: " << it->first << " Length " << node_length << " RScount: " << node_rscount << endl;

        in_edge_list = incoming_edges[node];
        out_edge_list = outgoing_edges[node];

        unresolvedfornode = 0;

        // cout << "Processing node " << node << endl;

        // iterate over all incoming edges
        for (int i = 0; i < in_edge_list.size(); i++) {
            // load node's in-edges
            in_edge = in_edge_list[i];
            in_node = in_edge.in_node;

            ruled_out_unique_paths = 0;
            possible_unique_paths = 0;
            possible_paths = 0;

            int skip_stats = 0;

            if (in_edge_list.size() == 1) {
                inedgeresolved += in_edge.duplicates;
                in_edge.traversals = in_edge.duplicates;
                skip_stats = 1;
            }

            if (out_edge_list.size() == 1) {
                outedgeresolved += in_edge.duplicates;
                out_edge.traversals = out_edge.duplicates;
                skip_stats = 1;
            }


            // iterate over all outgoing edges
            for (int j = 0; j < out_edge_list.size(); j++) {
                out_edge = out_edge_list[j];
                out_node = out_edge.out_node;

                // totallength = nodes[in_node].length + in_edge.length + nodes[node].length + out_edge.length + nodes[out_node].length;
                // totalosites = nodes[in_node].rscount + in_edge.rscount + nodes[node].rscount + out_edge.rscount + nodes[out_node].rscount;
                // string totalsequence = nodes[in_node].sequence + in_edge.sequence.substr(OVERLAP) + nodes[node].sequence.substr(OVERLAP)
                //        + out_edge.sequence.substr(OVERLAP) + nodes[out_node].sequence.substr(OVERLAP);

                string branch_sequence = nodes[in_node].sequence.substr(0, nodes[in_node].sequence.length() - OVERLAP) +
                        in_edge.sequence.substr(0, in_edge.sequence.length() - OVERLAP) +
                        nodes[node].sequence.substr(0, nodes[node].sequence.length() - OVERLAP) +
                        out_edge.sequence.substr(0, out_edge.sequence.length() - OVERLAP) +
                        nodes[out_node].sequence.substr(0, nodes[out_node].sequence.length() - OVERLAP);

                // see if current sequence can be found in the original
                /*int sequence_position = sequence.find(branch_sequence);
                if (sequence_position != -1) {
                    paths_found++;
                } else {
                    paths_not_found++;
                }*/

                branch_sites = in_edge.opmap.size() + out_edge.opmap.size() - 1; // rsite_counter(branch_sequence);
                branch_length = branch_sequence.length();

                if (DEBUG) cout << "Processing length 2 path " << in_node << "->" << node << "->" << out_node << endl;

                // build optical map for current sequence and find match locations
                opfrag = opmap_builder(branch_sequence);
                match_positions = valid_match_finder(opfrag, 0);

                // 
                if (match_positions.size() == 0) {

                }

                /// compute statistics for current path
                totallength += branch_length;
                totalrsites += branch_sites;
                totalpaths++;
                if (branch_sites >= THRESHOLD) identifiablepaths++;

                // set initial matching edge to first edge
                // if (j == 0) matchingedge = &out_edge;

                // skip trying to match this edge if it has been matched already
                // if (out_edge.traversals == 0) continue;

                // determine if path can be placed and if so mark edges as placed/matched
                /* if (opfrag.size() <= 3 || out_edge.opmap.size() <= 1 || in_edge.opmap.size() <= 1) {
                    matchingedge = &out_edge;
                    total_insufficient++;
                    possible_unique_paths++;
                    possible_paths += out_edge.duplicates - out_edge.traversals;
                } else */


                if (cancel_out_possible_paths && out_edge.possible_path) {
                    out_edge.traversals = out_edge.duplicates;
                }


                // if branch cannot be placed on opmap, or the outedge has already been fully used,
                // add to the number of experiments saved
                if ((match_positions.size() == 0) || (out_edge.traversals == out_edge.duplicates)) {
                    if (DEBUG) {
                        printf("Possible path ruled out with %d in edge from %d to %d, and %d out edges from %d to %d\n",
                                in_edge.duplicates, in_edge.in_node, in_edge.out_node, out_edge.duplicates - out_edge.traversals,
                                out_edge.in_node, out_edge.out_node);
                        log_opmap(opfrag);
                        lognow = 1;
                        valid_match_finder(opfrag, 0);
                        lognow = 0;
                    }
                    total_ruled_out++;
                    ruled_out_unique_paths++;
                    out_edge.possible_path = 0;
                    // if there are placements available for the edge, add to the list of possible paths that can be taken
                } else if (match_positions.size() > 0) {
                    matchingedge = &out_edge;
                    out_edge.possible_path = 1;
                    possible_unique_paths++;
                    possible_paths += out_edge.duplicates - out_edge.traversals;

                    if (DEBUG) {
                        printf("Possible path found with %d in edge from %d to %d, and %d out edges from %d to %d\n",
                                in_edge.duplicates, in_edge.in_node, in_edge.out_node, out_edge.duplicates - out_edge.traversals,
                                out_edge.in_node, out_edge.out_node);
                    }

                    // record if match is unique and if so, consider it as a starting point for analysis
                    if (match_positions.size() == 1) {// && out_edge.opmap.size() >= 3 && in_edge.opmap.size() >= 3) {
                        // test if uniquely placed path is actually in the sequence (i.e. correct)
                        /*if (sequence_position == -1) {
                            if (out_edge.duplicates == 1) {
                                cout << "Unique match not found in seqence, and not duplicate!" << endl;
                                incorrectunique++;
                                printf("In edge has opsize %d and out edge has opsize %d\n", in_edge.opmap.size(), out_edge.opmap.size());
                            } else {
                                cout << "Unique match not found in seqence, but possibly due to duplicate!" << endl;
                            }
                        } else {
                            cout << "Unique match found in sequence!" << endl;
                            printf("In edge has opsize %d and out edge has opsize %d\n", in_edge.opmap.size(), out_edge.opmap.size());
                            correctunique++;
                        }*/

                        // consider path for starting point for DFS algorithm
                        total_unique_matches++;
                        //int opsizemin = in_edge.opmap.size() + out_edge.opmap.size();
                        //int opsizemin = min(in_edge.opmap.size(), out_edge.opmap.size());
                        double opsizemin = in_edge.large_fragments + out_edge.large_fragments / 2;
                        if (opsizemin > bestsize) {
                            bestinedge = id_to_out_edge[incoming_edges[node][i].group_id];
                            bestoutedge = id_to_out_edge[outgoing_edges[node][j].group_id];
                            bestsize = opsizemin;
                        }
                    } else total_multiple_matches++;

                } // end of if statement

            } // end of loop iterating over all out edges

            //if (DEBUG) printf("Edge %d->%d has %d unique placements, %d ruled out placements.\n", in_edge.in_node, in_edge.out_node, pathplacements, ruledoutpathplacements);
            //if (DEBUG) printf("There are %d total possible paths, %d insufficient matches, %d multiple path placements.\n\n", possible_unique_paths, uncertainpathplacements, multiplepathplacements);

            cancel_out_possible_paths = 0;

            // skip computing number of resolved paths, if outdegree/indegree = 1 and it was resolved previously
            if (skip_stats) continue;

            // if there is only one possible path to traverse, then mark path as resolved and mark those traversals
            if (possible_unique_paths == 1) {
                if (in_edge.duplicates > ((*matchingedge).duplicates - (*matchingedge).traversals)) {
                    printf("\nWe have an edge match error!  %d in edges, %d out edges with %d traversals!\n",
                            in_edge.duplicates, (*matchingedge).duplicates, (*matchingedge).traversals);
                    printf("In edge from %d to %d, and out edge from %d to %d\n",
                            in_edge.in_node, in_edge.out_node, out_edge.in_node, out_edge.out_node);
                    printf("Branch opmap is: ");
                    print_opmap(&opfrag);
                    printf("Genome opmap is: ");
                    print_opmap(&ref_opmap);
                }
                resolvedpaths += in_edge.duplicates;
                (*matchingedge).traversals += in_edge.duplicates;
                in_edge.traversals += in_edge.duplicates;
                //total_experiments_saved += possible_unique_paths;
                // if the total number of possible paths is equal to the number of in edges, then consider those paths resolved as well
            } else if (possible_paths == in_edge.duplicates) {
                resolvedpaths += in_edge.duplicates;
                cancel_out_possible_paths = 1;
                cout << possible_paths << " possible paths from " << in_edge.in_node << " to "
                        << in_edge.out_node << " resolved with " << possible_unique_paths << " unique paths!";
            } else {
                //total_experiments_needed += possible_unique_paths;
                //total_experiments_saved += ruled_out_unique_paths;
                unresolvedfornode += in_edge.duplicates;
                unresolvedpaths += in_edge.duplicates;
                //cout << "Unresolved for node " << unresolvedfornode;
            }

        } // end of loop iterating over all in edges

        if (unresolvedfornode > 0) {
            unresolvednodes++;
            complexity_remaining += ((unresolvedfornode + 1) * unresolvedfornode) / 2 - 1;
        } else {
            resolvednodes++;
        }


        //cout << "\n Finished processing node and unresolved for node is: " << unresolvedfornode << " add complexity "
        //        << ((unresolvedfornode + 1)*unresolvedfornode)/2 - 1 << " Comp remaining " << complexity_remaining << endl;

    } // end of loop iterating over all nodes

    // print final statistics
    printf("Correct unique matches: %d, Incorrect unique matches: %d\n", correctunique, incorrectunique);
    printf("Paths found: %d  Paths not found: %d\n", paths_found, paths_not_found);
    printf("Resolved nodes: %d  Unresolved nodes: %d\n", resolvednodes, unresolvednodes);
    printf("\nFINAL STATS - Total nodes: %d  Total edges: %d\n", totalnodes, totaledges);
    printf("Total paths: %d  Identifiable paths: %d  Total length of paths: %d  Total sites in paths: %d  Length/sites ratio: %4.2f\n",
            totalpaths, identifiablepaths, totallength, totalrsites, (double) totallength / (double) totalrsites);
    printf("Average length of 2-edge path: %4.2f   Average number of sites: %4.2f \n",
            (double) totallength / (double) totalpaths, (double) totalrsites / (double) totalpaths);
    printf("Fraction of identifiable length 2 paths: %4.4f \n\n", (double) identifiablepaths / (double) totalpaths);


    printf("Total unique matches: %d  Total multiple matches: %d  Total paths ruled out: %d  Total insufficient: %d\n",
            total_unique_matches, total_multiple_matches, total_ruled_out, total_insufficient);

    printf("In edge resolved: %d  Out edge resolved: %d  Resolved paths: %d  Unresolved paths: %d\n",
            inedgeresolved, outedgeresolved, resolvedpaths, unresolvedpaths);
    printf("Total paths examined check: %d  Total edge check: %d\n", total_unique_matches + total_multiple_matches + total_ruled_out + total_insufficient,
            resolvedpaths + inedgeresolved + outedgeresolved + unresolvedpaths);
    printf("Complexity remaining: %d\n", complexity_remaining);

    pair<segment*, segment*> edge_pair = make_pair(bestinedge, bestoutedge);

    // edge_pair = make_pair(NULL, NULL);

    summary_output_file << complexity_remaining << " " << resolvednodes << " " << unresolvednodes << " " << resolvedpaths << " ";
    initialize_and_analyze_edges(0);

    if (bestsize == 0) {
        edge_pair.first = NULL;
        edge_pair.second = NULL;
        return edge_pair;
    } else {
        return edge_pair;
    }
}


#endif	/* _PROCESS_DATA_H */
