# Supplementary material for: AGORA: Assembly Guided by Optical Restriction Alignment
Source: BMC Bioinformatics. 2012 Aug 2;13:189. doi: 10.1186/1471-2105-13-189 (PMC3431216; doi:10.1186/1471-2105-13-189)
Supplement: Additional file 3 — AGORA source code. A zip file containing the code used to generate the results presented in our paper. [file 1471-2105-13-189-S3.zip › code/sitecounter.cpp]

/* 
 * File:   sitecounter.cpp
 * Author: henrylin
 *
 * Created on January 6, 2011, 3:16 PM
 *
 * This program takes in a FASTA sequence file and a .dot debruijn assembly graph file to run the simulations.
 * 
 * This program assumes the edge list is in sorted order so that duplicate edges can easily be detected
 * 
 * Some path names are hardcoded and may require manual editing
 * for the program to run properly.  Contact henrylin@gmail.com
 *
 *
 */


#include <stdlib.h>
#include <stdio.h>
#include <math.h>
#include <iostream>
#include <fstream>
#include <sstream>
#include <map>
#include <vector>
#include <algorithm>
#include <time.h>
#include <math.h>

#include "sitecounter.h"
#include "Path.h"
#include "opmap.h"
#include "process_data.h"
#include "Graph.h"

using namespace std;

// The arguments of this function are a base file name, a restriction enzyme, (kmer size, and run edge test only)
// If none are specified the program will use a default file and restriction enzyme

/*
 * Code that attempts to match incoming edges to outgoing edges in the assembly graph using optical mapping data
 */
int main(int argc, char** argv) {
    time_t start_time, end_time, progress_time;
    struct tm *current;
    double diff_time, last_progress;
    int nodes_correct = 0, edges_correct = 0;

    time(&start_time);
    current = localtime(&start_time);

    printf("Starting program at time %i:%i:%i\n", current->tm_hour, current->tm_min, current->tm_sec);

    /*vector<int> contig_sizes;
    
    for (int i=0; i < 1; i++) {
        int noise = (int) normal_noise(50, 10);
        cout << noise << endl;
        contig_sizes.push_back(noise);
    }

    n50size(contig_sizes, 0);

    return 0;*/

    string basename = "/cbcb/project-scratch/henrylin/opmap/NC_000913"; // E coli. for default testing

    basename = "/cbcb/project-scratch/henrylin/opmap/NC_004088"; // Yersinia test case with Xho1 CTCGAG

    basename = "/cbcb/project-scratch/henrylin/opmap/NC_004088"; // Yersinia test case with Xho1 CTCGAG or PvuII CAGCTG


    string edgelengthdotsuffix = "500";

    OVERLAP = 498;

    //string output_summary_suffix = "summary";
    SMALL_FRAG_LENGTH = 2000; // 2000; //2100; //1000;


    // RSITE = "GGATCC"; //BamH1
    // RSITE = "CTCGAG"; //Xho1 for Yersinia

    RSITE = "CAGCTG"; //PvuII for Yersinia 4088

    RLENGTH = RSITE.length();


    int complexity_only = 0, DFS_success = 0, progress_made = 1, start_found = 1;


    // Read in arguments to the program
    // First argument to the program is the file basename
    if (argc > 1) basename = argv[1];
    // Second argument is the kmer length and graph compression (for reading the appropriate edge and node dot files)
    if (argc > 2) {
        edgelengthdotsuffix = argv[2];
    }
    // The third argument specifies the small fragment size
    if (argc > 3) {
        SMALL_FRAG_LENGTH = atoi(argv[3]);
        /*if ("C" == argv[3]) {
            complexity_only = 1;
            output_summary_suffix = "complexity";
        }
        else {
            complexity_only = 0;
            output_summary_suffix = "summary";
        }*/
    }
    // Fourth argument is the restriction enzyme
    if (argc > 4) {
        RSITE = argv[4];
        RLENGTH = RSITE.length();
    }

    switch (SMALL_FRAG_LENGTH) {
        case 0:
            MAX_MATCH_RATIO = 1.01;
            SIZE_SLACK = 100;
            break;
        case 2000:
            MAX_MATCH_RATIO = 1.10;
            SIZE_SLACK = SMALL_FRAG_LENGTH;
            break;
        default:
            MAX_MATCH_RATIO = 1.05;
            SIZE_SLACK = SMALL_FRAG_LENGTH;
    }

    printf("Start program with %lf match ratio, %d size slack, and %d small frag length\n", MAX_MATCH_RATIO, SIZE_SLACK, SMALL_FRAG_LENGTH);

    stringstream ss;
    ss << SMALL_FRAG_LENGTH;

    string log_filename = basename + ".log";
    string sequence_output_filename = basename + "." + edgelengthdotsuffix + "." + ss.str() + ".seq_result." + RSITE;
    string summary_output_filename = basename + "." + edgelengthdotsuffix + "." + ss.str() + ".summary." + RSITE;
    string real_opmap_file = "/cbcb/project-scratch/henrylin/opmap/Yersinia.PvuII.map2";

    // Adjust the file names based on real or noisy data
    if (REAL == 1) {
        sequence_output_filename += ".R";
        summary_output_filename += ".R";

    } else if (ADD_NOISE == 1) {
        sequence_output_filename += ".N";
        summary_output_filename += ".N";
    }

    summary_output_file.open(summary_output_filename.c_str()); //, ios::out | ios::app);
    log_file = fopen(log_filename.c_str(), "w");

    readsequence((char *) (basename + ".fna").c_str());

    OpMapType fake_opmap = ref_opmap, real_opmap, temp_opmap, buffer;

    // Adjust the opmap to have noise or use the real opmap of Yersinia
    if (REAL == 1) {
        real_opmap = readopmap((char *) real_opmap_file.c_str());
        temp_opmap = real_opmap;
        fake_opmap.erase(fake_opmap.begin());
        // valid_match_tester(ref_opmap.begin(), &real_opmap, 1);
        buffer.push_back(0);
        buffer.push_back(0);
        opmap_extender(&real_opmap, buffer);
        opmap_extender(&real_opmap, temp_opmap);
        opmap_extender(&real_opmap, buffer);
        opmap_extender(&real_opmap, temp_opmap);

        ref_opmap = real_opmap;
        valid_match_tester(ref_opmap.begin(), &fake_opmap, 1);

        // ref_opmap = fake_opmap;

        sleep(5);
        // return 0;

    } else if (ADD_NOISE == 1) {
        cout << "Adding noise to reference opmap\n";
        opmap_error_generator(&ref_opmap);
        valid_match_tester(ref_opmap.begin(), &fake_opmap, 1);

        sleep(SLEEP_TIME * 2);
        // return 0;
    }


    readnodedata((char *) (basename + "." + edgelengthdotsuffix + ".nodes").c_str());
    int n50 = readedgedata((char *) (basename + "." + edgelengthdotsuffix + ".edges").c_str());


    // valid_match_tester(opmap.begin(), &real_opmap, 1);


    /*
     * Generate length 2 path data and find best starting length 2 path
     */
    pair<segment*, segment*> edge_pair;
    edge_pair = analyzelength2paths();


    // end program early if we only wish to compute the complexity;
    if (complexity_only) {
        summary_output_file.close();
        return 0;
    }


    // string temp_sequence;
    // OpMapType current_opmap;
    // OpMapType::iterator opmap_start;
    // EdgeListType *out_edge_list;
    // EdgePointerStackType edgepointerstack;

    int in_node, node, out_node, current_node, prunedvisits = 0, iteration = 0;
    int most_correct_hops = 0, correct_hops = 0, edge_path_start, node_path_start, position;
    double percent_correct = 0;
    alignment result, result1, result2;


    /*
     * Run DFS to find path in assembly graph
     */

    // Pre-process and prepare our landmark edges
    // Make two copies of landmark edges and place them back to back, to resolve wraparound issue
    // when find next landmark is run, the landmark edge position will be adjusted
    EdgePointerListType landmark_edges_copy = landmark_edges;
    /*EdgePointerStackType::iterator it, end = landmark_edges.end();
    for (it = landmark_edges_copy.begin(); it != end; it++) {
        ((*it)->landmark_position) += (sequence.length()/2);
        ((*it)->position) += (sequence.length()/2);
    }*/
    landmark_edges.insert(landmark_edges.end(), landmark_edges_copy.begin(), landmark_edges_copy.end());

    // add a dummy_landmark node in case we don't have any landmark edges
    segment dummy_landmark;
    dummy_landmark.landmark = 1;
    dummy_landmark.landmark_position_lb = ref_sequence.length(); // sequence is current twice the length of the original sequence
    dummy_landmark.landmark_position_ub = ref_sequence.length();

    // check if we have any landmarks, and add a dummy landmark at the end to prevent our alg from crashing
    if (landmark_edges.size() == 0) {
        printf("No landmark edges!\n");
    }
    landmark_edges.push_back(&dummy_landmark);

    if (1) print_landmark_edges();


    // initialize the starting length two path
    /*segment in_edge = *(edge_pair.first), out_edge = *(edge_pair.second), *nextedge;
    in_node = in_edge.in_node;
    node = in_edge.out_node;
    out_node = out_edge.out_node;*/
    segment *nextedge;

    // initialize the starting sequence and find placement locations

    Path CurrentPath, BestPath;

    // if we have at least one landmark edge, start from that edge, otherwise start from the starting length 2 path
    if (landmark_edges.size() > 1) {
        CurrentPath.StartPath(landmark_edges.front());
        start_found = 1;
    } else {
        // if the analyze paths subroutine does not find any uniquely mapping reads, then we don't have a start position so just return without doing DFS
        if (edge_pair.first == NULL || edge_pair.second == NULL) {
            // compute end time and total runtime of program
            time(&end_time);
            current = localtime(&end_time);
            start_found = 0;
            printf("Program finishing with no starting point found at time %i:%i:%i\n", current->tm_hour, current->tm_min, current->tm_sec);
            diff_time = difftime(end_time, start_time);

            summary_output_file << diff_time / 60 << " " << iteration << " " << DFS_success << " " << BestPath.saved_length <<
                    " " << BestPath.NumNodes() << " " << nodes_correct << " " << edges_correct << " " << SMALL_FRAG_LENGTH <<
                    " " << start_found << " " << ((double) 2 * nodes_correct) / ((double) correct_edge_path.size() + 1) <<
                    " " << summary_output_filename << " " << percent_correct << " " << ((double) 2 * BestPath.skipped_regions) / landmark_edges.size() <<
                    " " << n50 << " " << all_edges.size() << endl;
            summary_output_file << "Rsite, Seq Sites, Seq Length | Total Nodes, Node Sites, (6) Large Node Frags | " <<
                    "Edges, Unique Edges, Edge Sites, (10) Large Edge Frags, Edges With Sites, N50, Landmarks, Landmark Length | " <<
                    "Max Complexity, (16) Complexity Remaining, Resolved nodes, Unresolved nodes, Resolved paths | " <<
                    "Runtime(Min), (21) Iterations, DFS success, (23) Output Sequence Length, Path Length, Nodes Correct, " <<
                    "Edges Correct, Small Frag Length, Start Found, Percent Nodes Correct, File Name, (31) Percent Correct, Skipped Regions, " <<
                    "Final N50, Contigs" << endl;

            summary_output_file.close();

            return 0;
        }

        start_found = 2;

        // start the path on the pair of edges that have a unique placement
        CurrentPath.StartPath(edge_pair.first);
        CurrentPath.TraverseEdge(edge_pair.second);
    }

    CurrentPath.FindStartPosition();
    BestPath = CurrentPath;

    // set next node and traversal counts for first two edges
    current_node = out_node;


    // compare_strings(sequence.substr(start_position), current_sequence, start_position);
    result = compare_paths(correct_edge_path, CurrentPath.edge_path, 1);
    printf("Starting edge path is: ");
    print_path(CurrentPath.edge_path);
    printf("Matches correct edge path at position %d: ", result.start);
    print_path(correct_edge_path, result.start, result.end);

    edge_path_start = result.start;
    node_path_start = result.start;

    CurrentPath.PrintNodePath(node_path_start);
    // CurrentPath.compare_node_path(CurrentPath, node_path_start, 1);

    // return 0;
    // initialize the DFS edge queue

    printf("About to start DFS.  Enter 1 to continue, 0 to exit.\n");

    int temp = 1;
    // cin >> temp;

    if (temp == 0) return 0;

    if (STAT_ONLY) return 0;

    time(&start_time);

    int last_retreat;

    // compare_path_sequences(&(correct_edge_path), &(correct_edge_path), 0);

    // return 0;

    // start DFS from first node
    while (!CurrentPath.edgepointerstack.empty()) {
        last_retreat = 0;

        // store the best path found so far
        if (CurrentPath.Length() > BestPath.Length()) {
            if (CurrentPath.Length() > BestPath.Length() + LANDMARK_GAP) {
                cout << "\nBest path found so far of length " << CurrentPath.Length() <<
                        " at iteration " << iteration << endl;
                // print_path(best_path);
                CurrentPath.PrintNodePath(node_path_start); // compare_node_path(CurrentPath, node_path_start, 1);
                // compare_edge_path(current_edge_path, edge_path_start, 1);
                progress_made = 1;
                time(&progress_time);
            }
            BestPath = CurrentPath;

            // print_edge_path_traversals(&(BestPath.edge_path));
        }

        // break out of loop if we've completed the path
        if (CurrentPath.Finished()) {
            if (CurrentPath.edge_error == 0) DFS_success = 1;
            else DFS_success = -1;
            break;
        }


        //cout << "\nPrinting opmap comparison: \n";
        //print_opmap_iterator_comparison(CurrentPath.opmap_start, &(CurrentPath.opmap));


        // pop edge to explore and see if path can be extended
        nextedge = CurrentPath.GetNextEdge();

        // if nextedge is null, we have run out of edges to explore for nextnode
        // thus, we need to backtrack on the current path and sequence, and
        // if this is the best path found, store it
        if (nextedge == NULL) {
            nextedge = CurrentPath.GetNextEdge();

            if (nextedge->group_id == correct_edge_path[edge_path_start + CurrentPath.NumEdges() - 1]) {
                // compare_edge_path(&CurrentPath, edge_path_start, 1);
                if (compare_edge_path(&CurrentPath, edge_path_start, 0) == CurrentPath.NumEdges()) {
                    cout << "Retreating even though edge is correct!\n";
                    compare_edge_path(&CurrentPath, edge_path_start, 1);
                }
            }

            CurrentPath.RetreatEdge(nextedge);

            // remove last node from path and count how many times a node has been traversed/backtracked through
            nodes[CurrentPath.LastNode()].traversals++;

            current_node = (*nextedge).in_node;

            // temp_sequence = current_sequence.substr(0, current_sequence.length() - nodes[nextnode].length - (*nextedge).length + 2 * OVERLAP);

            last_retreat = 1;
            // continue;
        }


        // Print out current path and test statistics ocassionally
        iteration++;
        // cout.flush();
        // fflush(stdout);

        if ((iteration % PRINTITER) == 0 || (iteration % 20000) == 0) {
            // compare_edge_path(&CurrentPath, edge_path_start, 1);
            // valid_match_tester(CurrentPath.opmap_start, &(CurrentPath.opmap), 1);
            printf("\nAt iteration %i, current sequence length is %d with path of length %d and %d fragments\n",
                    iteration, CurrentPath.Length(), CurrentPath.NumNodes(), (CurrentPath.opmap).size());
            printf("Start location is %d, current location is %d, and next landmark is at position %d \n",
                    CurrentPath.start_position_lb, CurrentPath.end_position_lb, (*(CurrentPath.nextlandmark))->landmark_position_ub);
            if (CurrentPath.nextlandmark != landmark_edges.begin())
                cout << "Previous landmark ends at " << (*(CurrentPath.nextlandmark - 1))->landmark_position_ub + (*(CurrentPath.nextlandmark - 1))->length
                    << " and gap is " << (*(CurrentPath.nextlandmark))->landmark_position_ub - ((*(CurrentPath.nextlandmark - 1))->landmark_position_ub + (*(CurrentPath.nextlandmark - 1))->length)
                << " plus " << CurrentPath.landmark_gap << endl;
            printf("%d landmarks have been traversed, now looking to traverse landmark %d->%d\n",
                    CurrentPath.traversed_landmarks, (*(CurrentPath.nextlandmark))->in_node, (*(CurrentPath.nextlandmark))->out_node);
            // CurrentPath.print_node_path(node_path_start); // compare_node_path(CurrentPath, node_path_start, 1);

            // print_edge_stack(edgepointerstack, matches);
            cout << "Number of pruned visits is: " << prunedvisits << endl;
            /*result = compare_paths(correct_edge_path, current_edge_path, 0);
            printf("Starting edge path is: ");
            print_path(current_edge_path);
            printf("Matches correct edge path at position %d: ", result.start);
            print_path(correct_edge_path, result.start, result.end + 4);*/

            // print_opmap_iterator_comparison(CurrentPath.opmap_start, &(CurrentPath.opmap));

            time(&end_time);
            last_progress = difftime(end_time, progress_time);
            diff_time = difftime(end_time, start_time);

            printf("At iteration %d, program has been running for %lf minutes!\n", iteration, ((double) diff_time) / 60);

            // if if we've been running for more than 30 minutes, break!
            if (diff_time > TIME_OUT_MIN * 60) {
                printf("Ending early since we've been running for %lf minutes and haven't finished yet!\n", ((double) diff_time) / 60);
                break;
            }

            if (last_progress > PROGRESS_TIME_MIN * 60) {
                printf("Skipping to next landmark since, we run for %lf minutes and haven't made progress!\n", ((double) last_progress) / 60);
                // break;
                CurrentPath.SkipToNextLandmark();
                continue;
            }

            progress_made = 0;

            // sleep(SLEEP_TIME);
        }

        if (last_retreat) continue;

        if (CurrentPath.NumNodes() < 20) {
            CurrentPath.PrintNodePath(node_path_start); // compare_node_path(CurrentPath, node_path_start, 1);
            // print_edge_stack(edgepointerstack, 0);
        }


        // OpMapType::iterator alignment_position = valid_match_tester(CurrentPath.opmap_start, &current_opmap);


        // int num_skipped_edges = 0;

        position = CurrentPath.Length();

        if (MAX_VISIT_INCREMENT) {
            if (((*nextedge).posvisitlist[position / VISIT_BIN_SIZE]) < 0)
                cout << "Edge visit error\n";

            // only increment visit counter for edges which aren't self loops, and edges which are not length 0
            if ((*nextedge).in_node != (*nextedge).out_node && (*nextedge).length > 0) {
                ((*nextedge).posvisitlist[position / VISIT_BIN_SIZE])++;
            } else {
                // cout << "S";
            }
        }

        // TraverseEdge checks if extended path can be aligned,
        // if edge has been used too many times in path
        // if edge has been aligned many times to the same position
        // and if opmap matches genomes opmap (or has no rsites in it)
        // then extends the path if so, and puts edges on the stack to explore

        int traversal_success = CurrentPath.TraverseEdge(nextedge);


        if (traversal_success) {
            // cout << "Extending Path to " << (*nextedge).out_node << endl;
            // if a valid alignment is found, continue the DFS
            // by adding the current node to the path and its edges to the edge stack

            // printf("Edge between %d and %d being explored with %d traversals and %d duplicates\n",
            // (*nextedge).in_node, (*nextedge).out_node, (*nextedge).traversals, (*nextedge).duplicates);

            // if (correct_hops > 15) return 0;

            // end of if statement for if edge is valid extension
        } else {
            int pruned = 0;
            if (MAX_VISIT_INCREMENT && (*nextedge).posvisitlist[position / VISIT_BIN_SIZE] >= CurrentPath.max_visits) {
                prunedvisits++;
                pruned = 1;
                // printf("Max visit count reached on edge from %d to %d at position %d \n", (*nextedge).in_node, (*nextedge).out_node, position);
            }


            // check if we've found the next correct edge, and print info to see why we're not extending
            // DEBUG INFO
            if (nextedge->group_id == correct_edge_path[edge_path_start + CurrentPath.NumEdges() - 1]) {
                // compare_edge_path(&CurrentPath, edge_path_start, 1);
                if (compare_edge_path(&CurrentPath, edge_path_start, 0) == CurrentPath.NumEdges()) {
                    printf("\n\nEdge path matches exactly at iteration %d, but not extending! Pruning is %d\n\n", iteration, pruned);
                    printf("The values are traversal_success %d, traversals_ok %d, visits_ok %d, opmatch %d\n", traversal_success,
                            ((*nextedge).traversals < (*nextedge).duplicates + EXTRA_VISITS),
                            (*nextedge).posvisitlist[position / VISIT_BIN_SIZE] <= CurrentPath.max_visits,
                            valid_match_tester(CurrentPath.opmap_start, &(CurrentPath.opmap), 1) != ref_opmap.end());
                    compare_edge_path(&CurrentPath, edge_path_start, 1);
                    CurrentPath.PrintNodePath(node_path_start); // compare_node_path(CurrentPath, node_path_start, 1);
                    print_opmap_iterator_comparison(CurrentPath.opmap_start, &(CurrentPath.opmap));
                    DFS_success = -1;
                }

                correct_hops = 0; //CurrentPath.print_node_path(node_path_start); // compare_node_path(CurrentPath, node_path_start, 0);
                if (correct_hops > most_correct_hops) {
                    // compare_paths(correct_node_path, current_path, 1);
                    most_correct_hops = correct_hops;
                    cout << "Best node score found of length " << correct_hops;
                    CurrentPath.PrintNodePath(node_path_start); // compare_node_path(CurrentPath, node_path_start, 1);
                }
            }

            // CurrentPath.RetreatEdge(nextedge);


            // cout << "Path to " << (*nextedge).out_node << " cannot be extended!" << endl;
            // if no valid alignment is found, we backtrack and reset the sequence

        } // end of if statement for extending path

        // cout << endl;
    } // end of while loop for trying new paths


    fprintf(log_file, "%s\nLength: %d\n Path: ", BestPath.sequence.c_str(), BestPath.Length());
    vector<int>::iterator iter, start = BestPath.node_path.begin(), end = BestPath.node_path.end();
    for (iter = start; iter < end; iter++) {
        // cout << *iter << " ";
        fprintf(log_file, "%d ", *iter);
    }


    if (ref_sequence.find(BestPath.sequence) == -1) {
        printf("\nUh oh, best sequence not found in original sequence!\n");
    } else {
        printf("\nBest sequence found!\n");
    }

    // struct alignment result;
    cout << "\nPrinting opmap comparison: \n";
    // print_opmap_iterator_comparison(CurrentPath.opmap_start, &(CurrentPath.opmap));
    print_opmap(&(BestPath.opmap));
    valid_match_tester(BestPath.opmap_start, &(BestPath.opmap), 1);

    //compare_node_path(best_path, node_path_start, 1);
    cout << "\nANALYZING NODE PATH: Printing correct node path\n";
    print_edge_path(correct_node_path);
    cout << "Printing best node path\n";
    print_path(BestPath.node_path);
    cout << "Comparing best node path to answer\n";
    result = compare_paths(correct_node_path, BestPath.node_path, 1);
    nodes_correct = result.length - result.misses;
    cout << endl;


    cout << "ANALYZING EDGE PATH: Printing correct edge path\n";
    print_edge_path(correct_edge_path);
    cout << "Printing best edge path\n";
    print_edge_path(BestPath.edge_path);
    cout << "Comparing best edge path to answer\n";
    result = compare_paths(correct_edge_path, BestPath.edge_path, 1);
    edges_correct = result.length - result.misses;
    cout << "Printing best path traversals\n";
    print_edge_path_traversals(&(BestPath.edge_path));

    result = compare_path_sequences(&(correct_edge_path), &(BestPath.edge_path), 0);

    result.N50 = max(result.N50, n50);
    result.contigs = min(result.contigs, (int) all_edges.size());
            
    percent_correct = ((double) 2 * result.score) / ref_sequence.length();
    cout << "Percent Correct is " << percent_correct << endl << endl;
    cout << "Original N50 size is " << n50 << " while new N50 is " << result.N50 << endl;

    // print out stats for best path at the end
    // (use saved_length instead of Length() for comp because last edge may be repeated)
    cout << "Best path at end is length " << BestPath.Length() << " with " << BestPath.NumEdges() << " edges.  Percent of sequence assembled is " <<
            ((double) 2 * BestPath.saved_length) / ref_sequence.length() << endl;
    cout << "Improvement over landmark length is " << result.score << "/" << Landmark_Length << "=" <<
            ((double) result.score) / Landmark_Length << endl;
    cout << BestPath.skipped_regions << " regions skipped out of " << BestPath.traversed_landmarks << " landmarks "
            << ((double) BestPath.skipped_regions / BestPath.traversed_landmarks) << endl;

    // result = compare_path_sequences(correct_edge_path, BestPath.edge_path, 2);
    // compare_strings(sequence.substr(start_position), best_sequence, start_position);

    // fprintf(answer_file, "%s", best_sequence);
    // fclose(answer_file);

    printf("Printing fna file ...");
    sequence_result_file.open(sequence_output_filename.c_str());
    sequence_result_file << species << endl << BestPath.saved_sequence;
    sequence_result_file.close();
    printf("Printing fna file complete.\n");

    //printf("Sequences found %d and not found %d\n", sequencesfound, sequencesnotfound);

    // compute end time and total runtime of program
    time(&end_time);
    current = localtime(&end_time);
    diff_time = difftime(end_time, start_time);
    printf("Program finishing at time %i:%i:%i with %d iterations in %lf minutes\n", current->tm_hour, current->tm_min, current->tm_sec, iteration, (double) diff_time / 60);

    summary_output_file << diff_time / 60 << " " << iteration << " " << DFS_success << " " << BestPath.saved_length <<
            " " << BestPath.NumNodes() << " " << nodes_correct << " " << edges_correct << " " << SMALL_FRAG_LENGTH <<
            " " << start_found << " " << ((double) 2 * nodes_correct) / ((double) correct_edge_path.size() + 1) <<
            " " << summary_output_filename << " " << percent_correct << " " << ((double) 2 * BestPath.skipped_regions) / landmark_edges.size() <<
            " " << result.N50 << " " << result.contigs << endl;
    summary_output_file << "Rsite, Seq Sites, Seq Length | Total Nodes, Node Sites, (6) Large Node Frags | " <<
            "Edges, Unique Edges, Edge Sites, (10) Large Edge Frags, Edges With Sites, N50, Landmarks, Landmark Length | " <<
            "Max Complexity, (16) Complexity Remaining, Resolved nodes, Unresolved nodes, Resolved paths | " <<
            "Runtime(Min), (21) Iterations, DFS success, (23) Output Sequence Length, Path Length, Nodes Correct, " <<
            "Edges Correct, Small Frag Length, Start Found, Percent Nodes Correct, File Name, (31) Percent Correct, Skipped Regions, " <<
            "Final N50, Contigs" << endl;
    summary_output_file.close();

    return (EXIT_SUCCESS);
}
