# Supplementary material for: AGORA: Assembly Guided by Optical Restriction Alignment
Source: BMC Bioinformatics. 2012 Aug 2;13:189. doi: 10.1186/1471-2105-13-189 (PMC3431216; doi:10.1186/1471-2105-13-189)
Supplement: Additional file 3 — AGORA source code. A zip file containing the code used to generate the results presented in our paper. [file 1471-2105-13-189-S3.zip › code/sitecounter.h]

/* 
 * File:   sitecounter.h
 * Author: henrylin
 *
 * Created on February 18, 2011, 4:14 PM
 */

#ifndef _SITECOUNTER_H
#define	_SITECOUNTER_H

#include <stdlib.h>
#include <stdio.h>
#include <math.h>
#include <iostream>
#include <fstream>
#include <sstream>
#include <map>
#include <vector>
#include <algorithm>

// #include "Graph.h"
// #include "Path.h"

using namespace std;

#ifdef DEFINE_GLOBALS
#define GLOBAL
#else // !DEFINE_GLOBALS
#define GLOBAL extern
#endif

// Define constants for use
// Define restriction enzyme to use and its length
// const string RSITE = "CGCG";  // FnuDII
// string RSITE = "GGATCC"; // BAMH1 restriction site
GLOBAL string RSITE; // = "GTAC"; // Rsa1
GLOBAL int RLENGTH; // = RSITE.length();
GLOBAL int OVERLAP; // = 98; // set this value to be the overlap between

// determines threshold for determining if an alignment is valid
GLOBAL int SMALL_FRAG_LENGTH; // = 0; // small fragment length to be ignored
GLOBAL int SIZE_SLACK;
GLOBAL double MAX_MATCH_RATIO;

const int MISSES_PER_MATCH = 0; // number of fragments per miss allowed (or absolute number of misses if value <= 0)
// const double MAX_MATCH_RATIO = 1.10; // 1.01, 1.05, 1.10; // multiplicative error allowed
// const int SIZE_SLACK = 2000; // 100; // 100(0), 1000, 2000; // Additive error allowed (and also corresponding small frag size removal)

const int REAL = 1; // set this to 1 to run on real opmap
const int ADD_NOISE = 1 - REAL; // set this to 0 to add noise to the existing opmap
const int IGNORE_ALL_SMALL_FRAGS = 0; // set to 0 for the real map to try to align small frags, but set to 1 to ignore all small frags in the simulated maps for best results

const int RESET_EDGES = 1; // set this to 1 if you would like to prevent backtracking past landmark edges and
const int MAX_VISIT_INCREMENT = 500; // 500; // number of times alg is allow to try to extend path from a given node at a given position, set to 0 to avoid use
const int VISIT_BIN_SIZE = 2; // how large the bin size is when determining whether or not a given node has been explored from a given position
const int EXTRA_VISITS = 0; // extra edge traversals one is allowed use when building path
const int LANDMARK_GAP = 5000; // 2000; // allow exploration beyond landmark position estimate (may be necessary due to small lost fragments)
const int TIME_OUT_MIN = 60; // maximum number of minutes to run before timing out
const int PROGRESS_TIME_MIN = 1; // maximum number of minutes to run before skipping to next landmark
const int SLEEP_TIME = 0;  // sleep a certain amount of time if errors are detected, so they can be seen clearly

// set to 1 to generate more debugging output
const int DEBUG = 0;

// used for filtering the search space, under the assumption that the alignment will not be off by more then FILTER base pairs
const int FILTER = 4000; // how many base pairs off the diagonal that one is allowed when matching given sequence with correct sequence
const int PRINTITER = 50000; // how often to print run statistics

// used for calculating the quality of the sequence constructed (via setting parameters for edit distance)
const int BP_MISS_PENALTY = 0;
const int BP_MISMATCH_PENALTY = 0;

// set this value to 1 to compute number of resolved branches, set to 0 to run path finding algorithm
const int STAT_ONLY = 0;

// set the threshold for counting the number of paths with at least THRESHOLD restriction sites
const int THRESHOLD = 5;

const string CONTIG_FILENAME = "contig.fa";


// define structures

// structure to store subsequences of data for each node or edge
typedef vector<double> OpMapType; // define optical map type
typedef map<int, int> PosVisitList; // define mapping between fragment index and number of visits

// segment can represent nodes and edges, and contains various fields to store items like its sequence and optical map
struct segment {
    string sequence;
    int node;
    int length;
    int large_fragments;
    int in_node;
    int out_node;
    int duplicates; // count of number of edges (for multi-edges, which have been collapsed to a single edge)
    int traversals;
    int total_traversals; // total traversals in current path (includes edges which were previously zeroed out)
    int possible_path;
    int position;
    int edge_id;
    int group_id; // edges are grouped into the same id if they have similar sequences
    int landmark_position_ub; // this is upper bound on the start position of landmark (may be off by first frag length + node length)
    int landmark_position_lb; // this is a lower bound of the start position of landmark (may be off by first frag length)
    int landmark; // this is 1 if edge is a landmark edge
    // struct segment* opp_edge_pointer;
    OpMapType opmap; // opmap associated with the sequence along the edge
    PosVisitList posvisitlist; // contains counts of the number of times edge has been traversed at a certain location
};

// A structure that stores an sequence or path alignment
struct alignment {
    string sequence;
    int length;
    int start;
    int end;
    int misses;
    int score;
    int N50;
    int contigs;
};


// define global variables and data types

// log file related variables
// open a log file to write to, which will contain the programs node path/edge path, and the actual correct path
GLOBAL FILE* log_file;
// FILE * answer_file = fopen("answer.fasta", "w");
GLOBAL ofstream sequence_result_file;
GLOBAL ofstream summary_output_file;
GLOBAL int lognow;

// genome related variables
GLOBAL OpMapType ref_opmap; // stores the optical map
GLOBAL string ref_sequence; // stores the dna sequence
GLOBAL string species; // stores the name of the species
typedef map<OpMapType::iterator, double> OpMapFragPositions; // mapping from optical fragment sizes to a list of positions of the endpoints of the fragments
GLOBAL OpMapFragPositions fragment_positions;

// graph related variables
typedef vector<int> EdgeIDList; // defines list of edge ID's
GLOBAL EdgeIDList correct_edge_path;
typedef vector<int> NodeIDList; // defines list of nodes ID's
GLOBAL NodeIDList correct_node_path;
typedef map<int, segment> NodeIndexType; // defines mapping from node ID's to nodes
GLOBAL NodeIndexType nodes; // creates a list of nodes

// edge related variables
typedef vector<segment> EdgeListType; // define structure representing list of edges
typedef map<int, EdgeListType> EdgeListMapType; // defines a type mapping nodes to a list of edges
typedef map<int, segment*> IDtoEdgePointerType; // defines a type mapping edge ids to their corresponding edges
GLOBAL EdgeListType all_edges; // a struct containing all edges without compressing duplicates
GLOBAL EdgeListMapType outgoing_edges; // a struct containing a list of outgoing edges for each node
GLOBAL EdgeListMapType incoming_edges; // a struct containing a list of incoming edges for each node
GLOBAL IDtoEdgePointerType id_to_out_edge;

// DFS related variables
typedef vector<segment*> EdgePointerStackType; // define structure representing list of pointers to edges
typedef vector<segment*> EdgePointerListType; // define structure representing list of pointers to edges
GLOBAL EdgePointerListType landmark_edges; // a struct containing all the landmark edges in order
GLOBAL EdgePointerListType unique_out_edges; // this is a list pointers to all unique outgoing edges
GLOBAL int Landmark_Length;


// Functions for reading and processing data
// read in sequence data from sequence file
int readsequence(char* sequence_file);
// read in node data from node file
int readnodedata(char* node_data_file);
// read in edge data from edge file
int readedgedata(char* edge_data_file);
// set edge traversal values to number of edges, and print graph complexity statistics if set=1, otherwise reset traversal values to 0
int initialize_and_analyze_edges(int set);
// compute statistics regarding how
pair<segment *, segment *> analzyelength2paths();


// Functions for processing opmaps
// count number of restriction sites within a string (contig)
int rsite_counter(string contig);
int large_fragment_counter(OpMapType *opmap);
// takes a sequence and returns a list of fragments
OpMapType opmap_builder(string contig);
// generate list of fragment position for our opmap
OpMapFragPositions opmap_position_builder(OpMapType *opmap_pointer);
OpMapFragPositions opmap_position_builder(OpMapType *opmap_pointer, OpMapFragPositions *fragment_positions);
// remove small fragments and add noise to the current opmap
OpMapType* opmap_error_generator(OpMapType *opmap_pointer);
// extend the first opmap by the second opmap
OpMapType* opmap_extender(OpMapType *opmap1, OpMapType opmap2);
// remove the second opmap from the end of the first opmap
int opmap_retreater(OpMapType *opmap1, OpMapType opmap2);
// return vector of positions where all valid matches occur;
vector<OpMapType::iterator> valid_match_finder(OpMapType opfrag, int verbose);
// determines if a contig (opfrag) can be matched to a position on the optical map (itermap)
OpMapType::iterator valid_match_tester(OpMapType::iterator itermap, OpMapType *opfrag_pointer, int verbose);
// a strict opmap equality tester for detecting duplicate edges (allows only sizing errors, but not missing restriction sites, etc.)
int opmap_eq_tester(OpMapType* opfrag1_pointer, OpMapType *opfrag2_pointer);


// Printing, logging, and other helper functions
// print opmap to log
int log_opmap(OpMapType opmap);
// print out a given list of fragment sizes from an opmap
int print_opmap(OpMapType *opmap);
int print_opmap(OpMapType opmap);
int print_opmap_iterator(OpMapType::iterator opmap_start, int num_frags);
int print_opmap_positions(OpMapType *opmap); // prints opmap fragments along with their positions
int print_ref_opmap_positions(); // prints ref opmap frag positions vector out
// Print out two opmaps simultaneously "next" to each other
int print_opmap_comparison(OpMapType *opmap1, OpMapType *opmap2);
int print_opmap_iterator_comparison(OpMapType::iterator opmap_start, OpMapType *opmap2);

// determines which edge segment comes first a or b (useful for finding correct answer
int print_path(NodeIDList path); // print out entire node path
int print_path(NodeIDList path, int start, int end); // Print out the given node path from start to end
int print_edge_path(EdgeIDList path); // Print out a given edge path
int print_edge_path_traversals(EdgeIDList *path); // print out edge path with traversal and landmark info
int print_edge_stack(EdgePointerStackType stack, int length); // print out a given edge path for a given length
int print_edges();
int print_landmark_edges();
int print_vector(vector<int> *array); // print the entries of an array


// Functions for comparing and computing answer
// prints out the correct path that should be found by our algorithm to file with extension edge_file_name.answer
NodeIDList compute_answer(char *edge_file_name);
// compute the longest common substring - useful for debugging/testing purposes
alignment compare_strings(string str1, string str2, int offset); // compare strings starting at an offset
alignment compare_paths(NodeIDList path1, NodeIDList path2, int offset); // compare node paths starting at an offset
string path2string(NodeIDList path); // convert a path to a string for easy comparison
int n50size(vector<int> contig_sizes, int total_size); // compute the n50 sizes

EdgePointerStackType::iterator find_and_adjust_initial_landmark_positions(int position); // given a genome position, function returns a pointer to the next landmark edge
bool landmarkltcomp(segment *a, segment *b); // for comparing landmarks positions, useful for sorting landmarks
bool edgeltcomp(segment a, segment b); // function for comparing two segments, useful for sorting all edges
vector<int> generate_random_vector(int size);
vector<segment*> sort_edge_list(EdgeListType *edge_list_pointer);
bool compare_edges(segment *e1, segment *e2);


#endif	/* _SITECOUNTER_H */
